# Supplementary material for: Disrupted neurovascular-endocrine coupling in type 1 diabetes with impaired awareness of hypoglycemia
Source: J Clin Invest. 2026 Feb 19;136(8):e199725. doi: 10.1172/JCI199725 (PMC13078881; doi:10.1172/JCI199725)
Supplement: Supplemental table 1 [file jci-136-199725-s204.xlsx]

## Sheet: Sheet1
	Supplementary table 1 - Effect of hypoglycaeamia on Cerebral Blood Flow and Spontaneous Cerebral Blood Flow Fluctuations in Healthy Controls, with adjustment for age and sex as nuissance variables.. Data presented as spatial clusters based on anatomical adjacency, with cortical anatomical localisation defined according to 22 principal cortical regions delineated by Glasser et al. (2016). Each clu…
	Metric	Contrast	Anatomical structures in significant clusters	Seg. Count	Average [SD]								TFCE-adjusted Z statistic	Effect Size (Cohen's d)	p value (FDR corrected)	Healthy Controls
																HC 1	HC 2	HC 3	HC 4	HC 5	HC 6	HC 7	HC 8	HC 9	HC 10	HC 11	HC 12	HC 13	HC 14	HC 15	HC 16	HC 17	HC 18	HC 19	HC 20	HC 21	HC 22	HC 23	HC 24	HC 25	HC 26
	Cerebral Blood Flow	Hypoglycaeamia > Euglucaeamia	L Anterior Cingulate, L Dorsolateral Prefrontal Cortex, L Posterior Cingulate, L Orbital and Polar Frontal Cortex, L Insular Cortex, L Inferior Frontal Cortex, L Posterior Operculum, L Early Auditory Cortex, L Premotor Cortex, L Paracentral Lobular and Mid Cingulate Cortex, L Somatosensory and Motor Cortex	89	8.47 [10.52]								111.682	1.139	<0.001	15.9189	8.8221	16.4106	11.5134	3.57269	17.1305	-0.656447	-6.337	6.1206	4.88944	6.76832	12.4915	-1.67777	35.0842	16.8235	10.826	1.07765	10.3851	-13.9597	13.0027	10.8462	0.775833	7.74165	3.72063	-2.44127	31.3918
			R Anterior Cingulate, R Dorsolateral Prefrontal Cortex, R Insular Cortex, R Orbital and Polar Frontal Cortex, R Inferior Frontal Cortex, R Posterior Operculum, R Premotor Cortex, R Early Auditory Cortex, R Auditory Association Cortex, R Inferior Parietal Cortex, R Somatosensory and Motor Cortex, R Temporal-Parietal-Occipital Junction, R Lateral Temporal Cortex, R Superior Parietal and IPS	84	8.60 [10.22]								92.605	1.190	<0.001	11.807	6.35883	18.6911	12.7823	5.36225	16.8954	9.13656	-5.99112	7.10737	6.72245	7.60922	11.0862	-1.4419	19.3274	17.6643	10.8263	3.98493	10.7076	-13.6846	15.2867	13.7387	1.32706	14.6981	-4.05849	-8.24828	35.8179
			R Thalamus (Primary Motor, Sensory, Occipital, Prefrontal, Premotor, Posterior Parietal, Temporal)	7	7.73 [8.90]								72.319	1.229	<0.001	18.0524	0.649197	0.614331	15.8889	9.7729	13.7817	2.92378	-1.32068	1.80298	-0.0234184	6.81728	12.839	-4.23134	30.9666	11.7737	11.6059	-2.71114	9.82909	-3.59326	20.5551	12.2298	4.31043	18.2409	-3.02732	1.35869	11.9862
			L Thalamus (Primary Motor, Sensory, Occipital, Prefrontal, Premotor, Posterior Parietal, Temporal)	7	6.56 [6.50]								71.26	1.426	<0.001	16.6137	0.342533	0.941938	13.0557	8.2124	11.9569	-0.896726	-0.414196	2.68648	0.342358	5.22453	14.6825	-1.69447	8.00173	11.1575	12.0158	-2.77361	4.82769	-0.393686	18.3728	11.7881	1.91653	15.4037	6.20594	0.965134	11.9592
			R Striatum (Accumbens, Caudate [limbic, executive, sensory-motor], Putamen [limbic, executive, sensory-motor]	7	5.64 [5.53]								60.069	1.443	<0.001	8.05225	6.87381	4.4928	11.4596	-0.674471	8.36995	7.03263	1.01119	0.179761	4.95505	5.29233	2.06201	-1.54734	2.67723	10.2437	10.9438	8.71298	6.88289	-0.636612	11.8155	8.54565	7.84142	10.9609	-8.33457	1.32519	18.0087
			L Striatum (Accumbens, Caudate [limbic, executive, sensory-motor], Putamen [limbic, executive, sensory-motor]	7	4.12 [5.16]								51.852	1.129	<0.001	12.5	8.52305	3.71425	10.2924	0.892262	8.07608	-2.647	-0.529804	-0.788988	4.42315	0.464979	5.06169	-3.7903	1.91536	12.0869	10.7881	1.03017	4.84033	-1.93511	9.77856	6.83144	6.26184	10.3302	-5.68902	2.71309	2.05599
			R Posterior Cingulate, R Paracentral Lobular and Mid Cingulate Cortex	14	8.79 [15.83]								45.817	0.785	<0.001	14.7212	6.24262	22.9585	12.9775	4.3037	16.1352	5.29479	-6.87517	8.00095	3.47257	10.2797	20.7054	-5.35444	70.1317	18.7716	10.2608	0.530755	7.72454	-20.5802	11.8106	8.9761	5.29822	8.8337	-4.54049	-8.56797	6.99863
			Diencephalon – Basal Ganglia-Associated Nuclei (L Substantia Nigra, R Substantia Nigra, L Subthalamic Nucleus, R Subthalamic Nucleus)	4	5.97 [9.69]								24.945	0.871	0.002	9.85677	3.72504	-2.71587	8.1102	2.24813	9.54682	-4.2068	1.76195	2.57783	0.536365	5.86934	18.334	2.46383	28.8056	2.98794	4.24484	-15.5217	9.47685	-0.30266	12.1765	11.9231	0.817847	21.9054	-3.25993	-1.11865	24.8623
			Brainstem – Reticular and Sensorimotor Integration Nuclei (L Red Nucleus, R Red Nucleus, Mesencephalic Reticular Formation, Rostral Potine Reticular Nucleus)	4	6.55 [11.39]								20.882	0.813	0.004	14.0963	12.2977	-1.51588	11.6686	4.19408	9.33369	2.7696	2.17948	2.09872	2.36052	-0.878864	10.8623	2.16223	36.6177	6.71301	7.22082	-10.248	5.12422	-0.188568	13.2011	9.35241	-2.57171	9.64967	-15.879	1.80923	37.8613
			R Pallidum (External Globus Pallidus, Internal Globus Pallidus)	2	3.47 [7.75]								16.949	0.634	0.008	8.06423	4.97908	-1.26872	11.2467	5.75332	5.75967	9.28485	3.04521	1.3264	1.21852	8.36566	10.2452	-1.77991	9.15784	10.0778	5.36358	-4.09425	3.28002	-3.71355	11.9791	5.7421	-3.08702	4.54856	-25.9852	0.0996532	10.7238
			L Cerebellum (Lobule V, Lobule VI, Lobule crus I)	3	6.63 [10.77]								16.363	0.870	0.012	11.1292	10.9463	11.1841	5.08761	1.48813	11.618	1.46064	1.80912	-3.37377	2.0431	4.07851	11.2961	3.1085	26.5478	3.95891	9.707	1.40266	0.931727	3.91253	12.3639	17.0767	3.03718	13.8558	-21.6073	-7.34225	36.531
			L Pallidum (External Globus Pallidus)	1	3.48 [7.41]								13.837	0.663	0.014	9.92077	7.34764	1.02614	4.87993	3.9121	3.47428	4.94648	-1.23895	0.459072	3.00808	10.8183	6.50291	0.173018	16.9274	9.56219	5.49897	-2.69946	4.19202	-2.57125	11.118	5.53199	-0.0479259	6.64639	-25.1071	4.05758	2.07049
			L Inferior Parietal Cortex, L Superior Parietal and IPS	3	11.60 [21.53]								13.515	0.762	0.011	23.2773	3.62908	28.7129	11.6534	2.0838	27.3037	-11.2763	-7.64507	12.3267	-1.8663	17.3207	28.5736	-4.17867	74.7597	24.0107	-4.45942	-10.153	16.2492	-37.7464	22.3169	15.2897	9.8533	4.08688	18.6333	-7.31175	46.0473
			R Cerebellum (Lobule VI)	1	7.16 [14.98]								9.732	0.676	0.034	10.5962	8.9027	12.2034	5.64597	-4.57383	9.43867	6.96034	0.738159	-9.31109	4.16766	4.26303	15.444	1.07896	48.5634	5.71667	9.80547	-11.6701	-4.66469	3.53966	15.8675	16.6476	4.78364	15.247	-21.6747	-7.22026	45.6683
			R Hippocampus (Body – dentate gyrus)	1	3.86 [6.42]								8.975	0.851	0.012	9.45068	9.08826	1.94426	-1.2362	0.884737	8.78652	5.85668	1.72326	1.34304	-0.5191	6.49756	-8.23014	1.25122	-2.00827	9.97788	-4.19617e-05	10.7532	7.46415	13.5291	18.3373	2.53985	0.631432	6.63673	-11.0826	0.22353	6.49592
			L Lateral Temporal Cortex	2	5.69 [10.36]								7.673	0.777	0.032	11.4064	5.04601	10.4269	-1.37452	-1.7837	5.84441	-0.547005	-5.98435	3.18163	2.06174	-3.08683	13.6226	-5.10453	8.08951	15.7094	15.6971	-2.73287	6.11678	-12.6907	18.739	16.4962	1.05909	13.5296	6.55479	-7.98934	35.6616
			Hypothalamus (Posterior)	1	5.99 [10.66]								6.644	0.794	0.020	9.71152	16.9324	-4.08434	10.1304	6.99035	4.55017	-1.08048	1.6386	1.04302	-3.23405	5.19157	19.8165	-14.0965	-18.6579	26.1904	16.275	-5.24049	5.66099	-0.0151958	19.1196	8.59214	19.2831	8.38015	16.3151	7.75301	-1.50878
			Brainstem – Monoaminergic and Arousal Nuclei (Median Raphe)	1	4.04 [8.95]								6.226	0.639	0.029	7.37864	1.24274	16.3431	5.19147	5.22021	0.56731	-8.92941	-2.73549	-2.67795	2.11072	-2.30833	14.2841	3.15253	10.6357	7.27107	17.6656	3.56758	-8.29915	-4.03535	12.254	4.19606	-1.54981	1.0927	-5.18003	-2.24299	30.8251
	Spontaneous Cerebral Blood Flow Oscillations	Hypoglycaeamia > Euglucaeamia	L Posterior Cingulate, L Inferior Parietal Cortex, L Superior Parietal and IPS, L MT+ Complex and Neighboring Visual Areas, L Paracentral Lobular and Mid Cingulate Cortex, L Lateral Temporal Cortex, L Medial Temporal, L Ventral Stream Visual Cortex, L Auditory Association Cortex, L Dorsal Stream Visual Cortex, L Early Auditory Cortex, L Posterior Operculum, L Somatosensory and Motor Cortex, L Tem…	118	-231.62 [376.91]								-45.741	0.869	0.003	251.35	-370.529	-160.555	-256.522	-683.952	-113.579	-173.677	-148.694	41.2013	-59.1535	140.56	-1575.68	55.0044	-54.5449	-211.383	-685.71	-250.75	-65.5927	-111.288	-230.496	-372.009	-114.96	-446.602	-744.323	116.007	203.81
			R Posterior Cingulate, R Inferior Parietal Cortex, R Superior Parietal and IPS, R MT+ Complex and Neighboring Visual Areas, R Paracentral Lobular and Mid Cingulate Cortex, R Ventral Stream Visual Cortex, R Dorsal Stream Visual Cortex, R Medial Temporal, R Somatosensory and Motor Cortex, R Temporal-Parietal-Occipital Junction, R Early Visual Cortex, R Premotor Cortex, R Early Auditory Cortex, R Po…	94	-290.86 [488.15]								-42.224	0.843	0.003	250.658	-492.497	-212.445	-32.3134	-929.772	-267.24	-516.771	-164.762	153.849	11.1668	237.391	-1882.88	19.4447	368.101	-346.377	-743.906	-349.476	18.3318	-234.818	-275.68	-505.249	-102.826	-382.446	-1213.46	46.8444	-15.1777
			L Hippocampus (Head [CA1, molecular layer, subiculum, presubiculum, dentate gyrus], Body [molecular layer, subiculum, presubiculum body, dentate gyrus], Tail)	10	-115.54 [200.54]								-35.211	0.815	0.003	33.9559	-267.122	5.61414	-262.591	-296.271	21.1423	-223.273	74.016	-85.8517	-104.988	-16.764	-605.604	11.594	62.0873	-28.2994	-255.251	-411.093	-24.9113	176.081	-127.12	-183.706	73.9583	-63.867	-587.183	-3.44723	84.7981
			R Hippocampus (Head [presubiculum], Body [molecular layer, subiculum, presubiculum, dentate gyrus], Tail)	6	-106.89 [199.06]								-30.428	0.759	0.003	-114.821	-139.654	-138.149	-275.051	-389.675	33.2655	-97.1781	16.5155	-47.3189	14.8347	72.8148	-802.251	57.0513	-63.3973	-7.12253	-206.981	-198.367	-22.2307	62.1701	-153.451	-45.8899	78.0253	-202.277	-381.676	-12.2971	183.924
			L Thalamus (Primary Motor, Sensory, Occipital, Prefrontal, Premotor, Posterior Parietal, Temporal)	7	-162.81 [262.19]								-29.012	0.878	0.003	-26.8708	-205.996	-87.0541	-299.216	-312.636	88.5069	-107.193	-56.7519	-74.9581	-18.2881	-35.1324	-1277.37	-87.662	22.2354	-40.3572	-312.048	-168.095	-143.875	-5.42629	-149.559	-148.726	-67.3442	-409.719	-341.39	-79.7688	111.597
			Brainstem – Reticular and Sensorimotor Integration Nuclei (L Red Nucleus, R Red Nucleus, Mesencephalic Reticular Formation, Rostral Potine Reticular Nucleus, Periaqueductal Grey Matter, Parabrachial Nuclei, Pedunculopontine Nuclei)	7	-129.57 [191.20]								-25.836	0.958	0.003	-91.5527	-176.662	-137.032	-257.835	-267.838	171.801	-75.4765	-5.10027	-91.1045	-114.263	-11.4908	-815.198	64.8442	-65.8874	28.5615	-247.695	-250.22	-57.8952	-37.8404	-124.239	-50.0371	-41.0025	-426.85	-296.892	-43.3704	51.3474
			R Thalamus (Primary Motor, Sensory, Occipital, Prefrontal, Premotor, Posterior Parietal, Temporal)	7	-166.22 [299.82]								-25.281	0.784	0.003	-81.4257	-190.111	-84.7547	-314.117	-365.951	-17.1518	-220.511	-78.8957	28.9958	89.0833	40.1655	-1452.44	27.0842	-82.757	-70.4666	-276.785	-152.803	-169.424	-4.88417	-134.296	-116.753	-27.6771	-365.382	-395.948	-93.0465	188.412
			Brainstem – Monoaminergic and Arousal Nuclei (Dorsal Raphe, Median Raphe, Locus Coeruleus)	3	-113.94 [189.63]								-21.823	0.850	0.007	-66.6108	-284.493	-169.855	-118.53	-261.316	275.788	-11.6575	-31.3531	-116.734	-180.188	40.05	-677.233	128.311	31.448	47.7748	-244.321	-221.288	-19.8323	-61.6566	-118.754	-29.2205	-79.8517	-465.548	-277.644	-85.7345	36.1277
			L Cerebellum (Lobule IV, Lobule V, Lobule VIIIb, Lobule X)	4	-99.77 [181.96]								-17.458	0.775	0.010	134.583	-170.482	-37.2184	-88.0292	-297.206	133.992	-70.2718	-3.65857	-118.983	-198.887	97.9546	-683.157	45.3346	-55.3079	-88.065	-184.903	-258.254	-85.8733	90.8887	-58.7435	-20.7672	-25.2884	-216.013	-430.688	-109.483	104.452
			Diencephalon – Basal Ganglia-Associated Nuclei (L Substantia Nigra, R Substantia Nigra, L Subthalamic Nucleus, R Subthalamic Nucleus)	4	-116.07 [224.34]								-17.016	0.732	0.007	-5.70818	-66.7379	12.6097	-380.142	-234.754	68.9651	-91.4421	18.7884	-61.5336	-11.3689	-13.0382	-1010.09	-4.87022	-195.192	9.54447	-209.527	-189.569	-45.9707	120.927	-116.932	-52.5405	-17.0541	-251.898	-375.155	-17.0845	101.932
			R Cerebellum (Lobule IV)	1	-136.70 [218.48]								-15.136	0.885	0.010	-20.4744	-327.431	-343.634	52.6118	-329.106	232.462	92.7688	-123.68	-203.37	-188.253	163.906	-833.951	55.7542	-57.1901	51.824	-236.286	-336.962	-39.7211	-126.266	-166.455	-84.9543	-121.417	-354.549	-285.083	-91.3557	66.5588
			L Pallidum (External Globus Pallidus, Internal Globus Pallidus)	2	-105.54 [247.35]								-11.783	0.603	0.017	51.464	-122.238	4.92906	-310.516	-230.678	90.0491	69.4487	36.3262	-22.4167	26.9036	4.72661	-1145.85	-49.3501	-3.58698	-105.169	-248.232	-62.6203	-50.4194	146.811	-73.1161	-149.489	-187.485	-169.371	-342.754	-7.73788	106.223
			L Dorsolateral Prefrontal Cortex, L Inferior Frontal Cortex, L Anterior Cingulate	7	-155.35 [353.80]								-11.547	0.621	0.027	575.094	-146.971	-403.354	-0.221313	-528.995	-21.2785	-34.4088	-45.5152	-6.03994	66.6761	10.9929	-1333.74	122.152	276.765	-277.874	-539.99	-172.836	-33.2224	77.8995	-210.643	-315.944	-406.222	-246.744	-528.268	-69.564	153.073
			R Dorsolateral Prefrontal Cortex, R Inferior Frontal Cortex, R Anterior Cingulate	10	-203.30 [461.31]								-10.737	0.623	0.031	738.056	-119.202	-371.592	-51.5841	-441.788	-155.258	-888.764	-98.6959	-25.8592	208.028	235.198	-1606.12	-36.4928	49.3392	-313.865	-658.903	-242.406	104.296	-12.3609	-112.094	-562.811	-82.0428	-85.1563	-994.687	-2.54282	241.599
			L Amygdala (Corticoamygdaloid Transition Zone)	1	-76.99 [207.77]								-9.145	0.524	0.044	54.3977	-3.7392	19.0149	-284.825	-243.646	0.618408	-126.495	138.227	-107.645	-52.7501	52.054	-718.653	58.1323	59.2569	-51.4315	-156.813	-251.13	12.6393	344.107	-88.7157	-88.5276	-61.3023	-42.9533	-530.383	38.3373	30.5923
			R Pallidum (External Globus Pallidus, Internal Globus Pallidus)	2	-102.89 [287.76]								-8.237	0.506	0.033	63.817	-126.277	30.733	-319.864	-275.916	16.0445	-60.0686	8.77345	42.0892	120.248	55.4123	-1328.93	38.3581	2.38123	-79.7286	-195.698	-31.9144	-80.5044	121.603	-132.485	-76.4437	-106.976	-197.818	-403.505	15.0265	226.472
			R Striatum (Putamen [executive, sensory-motor])	2	-109.76 [312.87]								-7.197	0.496	0.042	215.199	-392.176	-31.0518	-262.243	-251.342	-43.7834	-168.62	-89.5167	103.537	101.828	97.7683	-1355.66	-53.1702	209.555	-206.806	-210.926	18.6332	-112.203	30.8053	-191.283	-146.987	-50.3903	-44.4959	-435.185	76.0283	338.793
			L Striatum (Caudate [sensory-motor])	1	-131.01 [364.20]								-6.826	0.509	0.043	144.318	-210.801	-40.9695	-234.591	-333.572	93.0191	119.73	-155.282	65.7578	175.268	87.8835	-1664.07	108.336	30.4485	-103.385	-329.082	-134.283	-55.15	155.477	-156.865	-210.614	-311.46	-251.391	-454.373	20.4512	238.888
			Hypothalamus (Anterior Superior, Intermediate, Posterior)	3	-87.19 [239.96]								-3.564	0.514	0.042	87.2951	-29.1255	52.3992	-286.861	-220.705	-15.3771	-1.05703	60.1169	-22.4183	50.7049	55.3078	-1087.48	-43.7113	-160.464	6.48421	-198.286	-184.053	-29.5283	234.868	-45.2311	-59.705	-50.5541	-181.591	-282.021	-60.742	144.906
	Supplementary table 2 - Interaction effect of hypoglycaemia × global hormonal response on Cerebral Blood Flow in Healthy Controls, with adjustment for age and sex as nuissance variables.. Data presented as spatial clusters based on anatomical adjacency, with cortical anatomical localisation defined according to 22 principal cortical regions delineated by Glasser et al. (2016). Each cluster entry …
	Metric	Contrast	Anatomical structures in significant clusters	Seg. Count	Cortisol r [slope]		Epinephr. r [slope]		Norepi. r [slope]		Glucagon r [slope]		TFCE-adjusted Z statistic	–	p value (FDR corrected)	Healthy Controls
																HC 1	HC 2	HC 3	HC 4	HC 5	HC 6	HC 7	HC 8	HC 9	HC 10	HC 11	HC 12	HC 13	HC 14	HC 15	HC 16	HC 17	HC 18	HC 19	HC 20	HC 21	HC 22	HC 23	HC 24	HC 25	HC 26
	Cerebral Blood Flow	Hypoglycaemia > Euglycaemia vs Hormonal Response	L Posterior Cingulate, L Anterior Cingulate, L Paracentral Lobular and Mid Cingulate Cortex, L Superior Parietal and IPS, L Premotor Cortex, L Somatosensory and Motor Cortex, L Dorsolateral Prefrontal Cortex, L Posterior Operculum, L Inferior Parietal Cortex	42	0.451505	[0.66]	0.4871	[0.03]	0.132683	[0.02]	0.0193276	[0.01]	32.439	–	0.005	14.651	10.7541	16.342	8.52779	4.24024	20.3239	-2.41009	-8.45842	6.12993	5.24749	15.2502	11.5651	-8.28241	21.6351	12.0745	1.44448	8.31231	7.84345	-24.0081	11.9842	9.02889	0.401258	0.884719	2.60821	-3.13951	40.51
			L Striatum (Accumbens, Caudate [limbic, executive, sensory-motor], Putamen [limbic]	5	0.134511	[0.08]	0.174251	[0.00]	-0.139375	[-0.01]	0.374917	[0.07]	24.281	–	0.005	10.3543	6.0302	2.84062	8.77718	1.6922	7.95808	-5.03492	-0.045826	-1.44777	5.75454	-1.67381	4.51705	-4.02718	3.35708	12.4984	10.8631	2.3247	4.21368	-3.6696	7.8156	7.0083	5.67348	9.27159	0.474598	2.23177	6.58076
			R Insular Cortex, R Dorsolateral Prefrontal Cortex, R Superior Parietal and IPS, R Inferior Frontal Cortex, R Anterior Cingulate, R Posterior Operculum, R Premotor Cortex, R Somatosensory and Motor Cortex, R Inferior Parietal Cortex, R Orbital and Polar Frontal Cortex, R Paracentral Lobular and Mid Cingulate Cortex, R Early Auditory Cortex	66	0.454427	[0.59]	0.511308	[0.02]	0.145346	[0.02]	0.0826114	[0.03]	23.666	–	0.005	12.6475	6.65217	20.328	13.4779	7.14946	19.1225	8.11568	-6.73514	7.30772	7.83443	12.6133	6.98791	-6.67519	18.3458	15.0912	4.93904	9.89838	11.6667	-19.0789	15.7684	13.995	0.105532	10.609	-7.41719	-8.12572	31.0317
			R Amygdala (Accessory Basal Nucleus, Corticoamygdaloid Transition Zone)	2	-0.0689595	[-0.07]	0.175496	[0.01]	-0.100368	[-0.01]	0.00148943	[0.00]	17.875	–	0.007	14.1011	9.05351	5.21568	2.59264	-4.09898	-3.53877	-1.25657	-3.6205	-9.77642	-5.62672	2.56288	3.19987	-5.48075	-16.9218	1.66662	4.97956	-3.34817	-16.193	-9.24398	14.3481	-7.81889	2.53072	6.90821	1.93062	-5.80723	-8.47737
			R Ventral Stream Visual Cortex, R Early Visual Cortex, R Lateral Temporal Cortex, R MT+ Complex and Neighboring Visual Areas	5	0.354358	[0.48]	-0.210754	[-0.01]	0.231419	[0.03]	0.0503573	[0.02]	17.480	–	0.007	11.1351	-2.12555	7.6406	-10.6305	-8.88959	-7.6797	-4.01939	-5.43599	-0.759183	5.47931	7.68544	9.21039	-14.5516	38.3014	3.09793	7.02141	1.50118	-1.96509	-8.59384	20.5547	7.70241	-1.63684	9.77395	2.34099	-9.06996	-8.57586
			L Lateral Temporal Cortex, L Ventral Stream Visual Cortex, L Auditory Association Cortex, L MT+ Complex and Neighboring Visual Areas	6	0.37206	[0.37]	0.140372	[0.01]	-0.27738	[-0.02]	-0.0267325	[-0.01]	15.226	–	0.010	15.691	3.55837	9.29466	-3.34757	-5.43965	6.09619	-6.19405	-5.68259	-0.699838	0.249067	-1.75042	8.22412	-6.50783	2.97555	6.2627	7.6268	-1.93563	1.44555	-9.55013	15.9744	12.7987	-1.39089	6.48828	-10.4322	-6.69523	19.56
			L Auditory Association Cortex	2	0.396588	[0.37]	0.356947	[0.01]	0.12729	[0.01]	0.0770548	[0.02]	14.831	–	0.019	3.7635	4.94981	5.72676	2.00013	-6.52917	4.49365	-4.24688	-6.08906	-3.1373	1.49032	1.7722	2.00486	-2.73043	16.4956	4.101	-3.68913	4.06071	0.633535	-9.30255	2.35499	2.88328	1.20226	-1.47141	-3.55337	-6.01206	29.4256
			L Ventral Stream Visual Cortex	2	0.234477	[0.31]	0.414487	[0.02]	-0.232965	[-0.03]	-0.129202	[-0.05]	12.565	–	0.016	17.611	-1.20746	4.19922	2.4006	-2.16627	11.4682	11.9525	1.33998	-6.50993	-11.484	-0.553366	10.3976	-16.7717	-24.7324	-0.22566	-0.604124	6.05167	-0.346487	-12.3896	14.1096	8.26314	3.37586	2.10392	-18.7605	1.12722	20.8526
			L Insular Cortex, L Inferior Frontal Cortex, L Orbital and Polar Frontal Cortex, L Dorsolateral Prefrontal Cortex, L Posterior Operculum	17	0.380731	[0.38]	0.151292	[0.01]	0.104588	[0.01]	0.103602	[0.03]	9.266	–	0.005	20.5245	8.68721	16.0485	10.1953	2.19152	14.7627	2.45978	-2.18964	4.91314	4.19054	3.85044	6.19918	-0.237183	29.2198	20.5635	14.1636	0.0929624	14.4949	-4.65974	14.3769	11.6733	2.75943	9.57517	3.48051	0.985422	17.8924
			R Auditory Association Cortex	2	0.315413	[0.30]	0.484652	[0.02]	0.0241288	[0.00]	0.0629041	[0.02]	8.930	–	0.016	4.36659	9.47358	8.63466	5.46175	0.895121	7.30019	6.42649	-7.17876	1.45944	3.78453	4.80333	12.5404	-3.43513	2.48891	9.89127	3.7848	12.1213	0.758307	-12.0068	11.5205	8.34201	-1.44548	-1.08774	-8.88919	-2.40219	25.6948
			L Hippocampus (Body [subiculum])	1	-0.131504	[-0.12]	-0.347718	[-0.01]	-0.471984	[-0.04]	-0.344262	[-0.10]	6.925	–	0.039	7.42812	-2.34552	-1.15322	0.771557	-3.96723	4.91247	-8.46061	4.66392	-2.11285	-2.15347	-0.505302	6.4699	11.514	7.59686	5.47105	9.0743	-24.1003	2.90922	9.839	8.509	5.30412	1.64596	-1.0563	-11.8748	-6.62029	3.58418
			Brainstem – Monoaminergic and Arousal Nuclei (Dorsal Raphe)	1	0.259632	[0.32]	0.303169	[0.01]	-0.19658	[-0.02]	0.102789	[0.04]	6.588	–	0.016	13.092	3.48031	4.51311	3.07934	-0.842899	4.53941	7.33719	-11.1234	-6.17273	1.98036	0.720325	11.81	-11.0307	1.3289	14.1127	11.4199	-16.7653	14.8165	-15.6538	7.24071	15.149	-3.57678	11.2718	-12.9382	1.32986	21.1522
			R Striatum (Accumbens, Caudate [limbic, executive, sensory-motor], Putamen [limbic]	5	0.308434	[0.22]	0.4903	[0.01]	0.0717204	[0.00]	0.251781	[0.05]	5.298	–	0.010	10.024	6.46758	5.41364	9.75905	-1.81299	7.49712	7.81896	-0.222422	-0.121024	7.36449	4.30825	3.50921	-2.74746	8.9371	10.7535	10.026	10.4464	5.03297	-0.295454	10.4312	8.06036	8.80606	9.51806	-4.88352	2.12993	23.124
			Hypothalamus (Anterior Inferior)	1	0.103703	[0.13]	0.0539965	[0.00]	-0.202805	[-0.02]	0.252608	[0.10]	4.604	–	0.032	16.203	3.27655	2.10287	-2.91089	4.93435	-4.16135	1.95588	-14.7502	-9.85242	10.4291	-13.5654	1.49349	-1.34541	-20.7726	6.15328	11.1891	4.52201	-3.18744	8.98509	13.8701	-9.27873	2.53752	4.75763	22.144	-1.0242	20.4134
	Supplementary table 3 – Comparison of effect of hypoglycaeamia on Spontaneous Cerebral Blood Flow Fluctuations in Healthy Controls and pooled cohort of Patients with Type 1 Diabetes Mellitus, with adjustment for age and sex as nuissance variables. No statistically significant findings were observed in the analysis of spontaneous CBF fluctuations. Data presented as spatial clusters based on anatom…
	Metric	Contrast	Anatomical structures in significant clusters	Seg. Count	Healthy Controls Average [SD]				All T1D patients Average [SD]				TFCE-adjusted Z statistic	Effect Size (Cohen's d)	p value (FDR corrected)	Healthy Controls																										Type 1 Diabetes Patients
																HC 1	HC 2	HC 3	HC 4	HC 5	HC 6	HC 7	HC 8	HC 9	HC 10	HC 11	HC 12	HC 13	HC 14	HC 15	HC 16	HC 17	HC 18	HC 19	HC 20	HC 21	HC 22	HC 23	HC 24	HC 25	HC 26	Patient 1	Patient 2	Patient 3	Patient 4	Patient 5	Patient 6	Patient 7	Patient 8
	Spontaneous Cerebral Blood Flow Oscillations	Type 1 Diabetes patients > Healhty Controls	L Hippocampus (Head [CA1, molecular layer, subiculum, presubiculum, dentate gyrus], Body [molecular layer, subiculum, presubiculum, dentate gyrus], Tail)	10	-115.542		[200.54]		16.7165		[227.96]		-59.383	0.616	0.011	33.9559	-267.122	5.61414	-262.591	-296.271	21.1423	-223.273	74.016	-85.8517	-104.988	-16.764	-605.604	11.594	62.0873	-28.2994	-255.251	-411.093	-24.9113	176.081	-127.12	-183.706	73.9583	-63.867	-587.183	-3.44723	84.7981	370.603	112.544	-174.687	-133.468	81.1566	296.661	-150.808	-315.277
			R Superior Parietal and IPS, R Inferior Parietal Cortex, R Lateral Temporal Cortex, R MT+ Complex and Neighboring Visual Areas, R Posterior Cingulate, R Dorsal Stream Visual Cortex, R Temporal-Parietal-Occipital Junction, R Auditory Association Cortex, R Medial Temporal, R Paracentral Lobular and Mid Cingulate Cortex, R Insular Cortex, R Somatosensory and Motor Cortex	70	-272.161		[405.54]		-14.2577		[480.08]		-50.749	0.580	0.011	256.345	-432.259	-130.018	-213.372	-721.103	-146.197	-307.474	-190.723	31.953	-30.5587	110.743	-1717.17	25.325	-14.0946	-252.174	-778.148	-376.822	-82.6113	-112.647	-282.414	-358.005	-168.202	-536.027	-844.497	109.74	84.2356	868.478	109.776	-133.8	-480.116	-606.84	414.602	-168.772	-140.603
			L Superior Parietal and IPS, L Posterior Cingulate, L Inferior Parietal Cortex, L Lateral Temporal Cortex, L Dorsal Stream Visual Cortex, L Medial Temporal, L Auditory Association Cortex, L Paracentral Lobular and Mid Cingulate Cortex, L Temporal-Parietal-Occipital Junction, L Insular Cortex, L Somatosensory and Motor Cortex	53	-284.059		[484.35]		-10.8507		[472.20]		-50.749	0.571	0.011	280.497	-520.138	-174.476	-43.2388	-910.382	-268.294	-445.204	-116.284	166.646	49.5312	197.649	-1884.74	57.6382	290.974	-319.78	-761.217	-545.79	8.29306	-154.339	-270.436	-389.017	-72.5635	-388.623	-1172.26	18.9937	-18.9716	1073.21	47.6718	-74.9094	-491.279	-631.252	349.203	-268.836	-17.5725
			R Hippocampus (Head [CA1, molecular layer, subiculum, presubiculum, dentate gyrus], Body [presubiculum], Tail)	7	-99.5513		[208.49]		26.6196		[243.40]		-47.872	0.557	0.011	-76.4014	-265.741	-94.2805	-291.063	-347.017	-115.459	-157.15	8.22015	-6.46522	13.6974	43.0438	-622.867	128.713	-75.4228	24.9019	-276.475	-383.207	-1.87375	320.908	-161.176	-38.5303	69.4488	-92.9625	-445.266	76.3213	177.768	387.459	100.009	70.0294	-192.196	89.0654	352.272	-183.818	-504.052
			R Dorsolateral Prefrontal Cortex, R Anterior Cingulate, R Inferior Frontal Cortex, R Orbital and Polar Frontal Cortex	13	-171.991		[425.47]		35.5992		[424.40]		-22.436	0.489	0.023	735.738	-73.2632	-344.981	-124.791	-414.256	-100.701	-708.78	-69.541	-38.3102	157.439	211.703	-1605.87	66.8285	28.8415	-219.228	-535.411	-240.27	65.1915	-28.7353	-117.055	-457.205	-69.7486	-105.257	-752.66	10.7211	257.828	592.797	164.761	-149.342	-75.5014	-0.275306	469.359	-445.211	-252.7
			L Cerebellum (Lobule crus I, Lobule crus II, Lobule VIIb, Lobule VIIIa, Lobule VIIIb, Lobule IX, Lobule X)	7	-69.8964		[168.03]		17.4179		[188.80]		-22.393	0.489	0.017	29.7454	91.8426	-50.8727	-235.668	-230.417	8.85746	-126.738	36.2314	41.3457	-157.215	67.94	-481.23	172.699	-67.1873	36.6413	-219.798	-175.58	-20.7025	100.61	-70.5739	-78.9515	24.5613	-113.115	-470.043	-136.446	206.758	527.922	-86.3495	-124.558	39.8644	-108.429	62.8414	-161.013	-248.818
			L Amygdala (Lateral Nucleus, Basal Nucleus, Accessory Basal Nucleus, Corticoamygdaloid Transition Zone)	4	-67.6949		[210.12]		13.7596		[235.08]		-22.309	0.365	0.021	103.37	-157.058	17.152	-223.528	-197.552	44.3964	-205.698	122.758	-28.3327	-73.4704	-12.7619	-542.775	33.3502	196.922	-100.071	-162.077	-320.91	24.8413	443.615	-92.7895	-110.754	-58.8092	35.095	-576.385	29.9549	51.4512	295.691	4.0473	75.5806	-56.6808	182.771	431.092	5.04298	-275.828
			Diencephalon – Basal Ganglia-Associated Nuclei (L Substantia Nigra, R Substantia Nigra, L Subthalamic Nucleus, R Subthalamic Nucleus)	4	-116.071		[224.34]		-23.6522		[218.62]		-19.407	0.417	0.028	-5.70818	-66.7379	12.6097	-380.142	-234.754	68.9651	-91.4421	18.7884	-61.5336	-11.3689	-13.0382	-1010.09	-4.87022	-195.192	9.54447	-209.527	-189.569	-45.9707	120.927	-116.932	-52.5405	-17.0541	-251.898	-375.155	-17.0845	101.932	353.528	-145.731	-87.7179	-247.684	-21.4111	317.817	-158.013	-383.547
			L Orbital and Polar Frontal Cortex, L Anterior Cingulate, L Dorsolateral Prefrontal Cortex, L Inferior Frontal Cortex	17	-101.262		[278.91]		58.052		[338.54]		-18.941	0.514	0.029	465.857	-52.3368	-255.113	-112.453	-445.249	-71.7537	-169.44	8.19147	18.4717	35.2423	39.9993	-1015.49	226.298	247.541	-207.468	-370.029	-335.242	-35.6179	155.208	-193.633	-225.875	-230.994	-83.2927	-173.767	-42.3526	190.484	391.188	-29.3275	77.1592	-62.4484	-43.3107	463.812	-161.166	-618.076
			Brainstem – Reticular and Sensorimotor Integration Nuclei (L Red Nucleus, R Red Nucleus, Mesencephalic Reticular Formation, Rostral Potine Reticular Nucleus, Periaqueductal Grey Matter, Parabrachial Nuclei, Pedunculopontine Nuclei)	7	-129.574		[191.20]		-42.9336		[217.41]		-18.576	0.423	0.029	-91.5527	-176.662	-137.032	-257.835	-267.838	171.801	-75.4765	-5.10027	-91.1045	-114.263	-11.4908	-815.198	64.8442	-65.8874	28.5615	-247.695	-250.22	-57.8952	-37.8404	-124.239	-50.0371	-41.0025	-426.85	-296.892	-43.3704	51.3474	388.69	-46.4147	-268.192	-289.85	-209.6	246.378	-185.082	-427.745
			R Amygdala (Basal Nucleus, Corticoamygdaloid Transition Zone)	2	-55.1012		[214.72]		10.8538		[209.31]		-15.283	0.311	0.030	-18.617	57.4169	71.0878	-233.636	-282.365	-26.9642	-98.3238	116.738	-18.0929	71.148	20.0918	-507.297	108.788	14.9649	-41.8049	-155.119	-366.093	-29.1242	406.878	-53.7697	-8.84242	-26.3088	-227.718	-579.49	156.458	217.365	366.41	-69.5995	144.432	-177.163	129.846	440.491	-151.917	-392.051
			Hypothalamus (Anterior Inferior, Anterior Superior, Intermediate, Posterior)	4	-79.6134		[238.44]		5.65392		[198.83]		-13.167	0.388	0.021	87.0925	-24.6829	56.5573	-280.239	-221.896	-24.4697	-2.33437	84.3891	-18.7259	54.2797	55.7082	-1064.48	-20.7467	-120.509	16.2798	-202.335	-222.532	-32.4584	253.506	-38.2371	-56.0814	-38.4506	-142.565	-275.12	-47.9453	156.048	314.689	-133.113	157.458	-191.065	167.534	465.494	-108.975	-284.408
			R Anterior Cingulate, R Orbital and Polar Frontal Cortex	2	-36.6342		[223.40]		59.8328		[253.76]		-12.817	0.404	0.040	223.429	-222.413	34.1735	-270.139	-216.023	-41.9101	-179.463	56.6401	26.6315	13.2894	56.8881	-723.208	237.729	230.609	-36.8357	-163.353	-438.167	32.419	286.221	-107.684	-41.3565	156.172	29.8189	-98.5401	10.2314	192.352	327.87	-22.0935	146.212	-43.4743	40.8395	471.576	-46.7212	-849.076
			L Pallidum (Internal Globus Pallidus)	1	-106.846		[235.53]		-27.6847		[247.23]		-12.771	0.328	0.046	26.3481	-95.6262	13.8404	-320.37	-241.647	88.3054	14.7247	31.6506	-34.5083	5.3349	-14.1234	-1085.39	-53.5331	-6.03406	-98.5731	-225.425	-54.5054	-41.7505	149.499	-79.4795	-124.596	-159.025	-171.174	-385.101	-10.6077	93.7716	280.334	-44.8656	-244.17	-179.891	5.70071	318.454	-130.972	-162.827
			R Pallidum (Internal Globus Pallidus)	1	-104.319		[274.35]		-28.7681		[229.75]		-11.772	0.299	0.048	20.5766	-73.9761	50.7514	-313.801	-278.493	7.7887	-74.2502	18.6987	15.41	112.611	56.7068	-1253.57	39.7944	-38.5458	-78.7693	-203.065	-70.8616	-82.4106	126.467	-132.946	-67.2879	-106.217	-212.964	-418.867	12.9837	231.945	376.559	-115.09	-117.347	-240.379	-5.7724	320.438	-237.048	-185.15
			R Thalamus (Primary Motor, Sensory, Occipital, Prefrontal, Premotor, Posterior Parietal, Temporal)	7	-166.225		[299.82]		-67.3003		[281.37]		-11.697	0.340	0.043	-81.4257	-190.111	-84.7547	-314.117	-365.951	-17.1518	-220.511	-78.8957	28.9958	89.0833	40.1655	-1452.44	27.0842	-82.757	-70.4666	-276.785	-152.803	-169.424	-4.88417	-134.296	-116.753	-27.6771	-365.382	-395.948	-93.0465	188.412	421.967	-244.551	-457.214	-328.324	-218.553	133.061	-243.269	-136.463
			L Thalamus (Primary Motor, Sensory, Occipital, Prefrontal, Posterior Parietal, Temporal)	6	-164.073		[260.45]		-68.7817		[287.22]		-11.589	0.348	0.043	-35.7544	-205.822	-89.5797	-296.992	-313.107	90.0195	-112.269	-52.5321	-76.4873	-23.5802	-39.5625	-1270.11	-90.5432	20.4964	-37.1317	-314.202	-163.904	-146.28	-11.3705	-148.06	-143.719	-64.2529	-414.135	-345.226	-87.2248	105.442	370.094	-201.161	-495.913	-284.63	-209.104	181.43	-171.263	-158.391
			R Cerebellum (Lobule crus I, Lobule VIIb)	2	-60.1856		[199.12]		28.3018		[226.05]		-11.015	0.415	0.038	32.0655	235.912	-139.187	-184.987	-250.759	28.5555	32.8679	77.7106	2.13258	-140.807	61.4996	-430.514	212.033	95.8627	87.3569	-413.537	-348.339	-18.251	134.049	-218.635	42.6336	-19.631	-116.667	-436.213	-122.381	232.405	818.795	-200.048	-69.5063	107.711	55.6932	76.2617	-165.154	-296.859
			L Striatum (Accumbens)	1	-51.1681		[236.33]		28.6892		[195.73]		-9.839	0.368	0.046	228.259	-47.9561	-90.1991	-220.925	-229.93	138.282	-24.2923	64.6422	122.702	72.6227	65.8575	-938.484	81.7805	211.944	-29.7581	-249.692	-294.804	-104.547	111.395	-71.3416	-140.882	-149.355	97.8745	-197.387	44.9518	218.87	240.605	-120.865	10.4105	-153.374	64.2043	349.141	-22.614	-431.116
			C Brainstem – Monoaminergic and Arousal Nuclei (Dorsal Raphe, Locus Coeruleus)	2	-118.489		[190.89]		-38.6692		[223.89]		-7.328	0.384	0.043	-83.0315	-281.048	-208.685	-97.1198	-264.133	266.717	3.06677	-40.7874	-121.545	-183.346	30.9048	-679.367	124.409	48.3567	46.1694	-244.6	-225.613	-32.1881	-76.2981	-120.589	-30.7486	-91.526	-479.827	-290.6	-81.3336	32.0427	438.552	122.18	-275.767	-254.01	-308.38	200.824	-145.129	-346.729
	Supplementary table 4 – Comparison of effect of hypoglycaeamia on Cerebral Blood Flow in Patients with Type 1 Diabetes Mellitus with Normal versus Impaired Awareness of Hypoglycaeamia, with adjustment for age and sex as nuissance variables. No statistically significant findings were observed in the analysis of Spontaneous Cerebral Blood Flow Fluctuations. Data presented as spatial clusters based …
	Metric	Contrast	Anatomical structures in significant clusters	Seg. Count	Healthy Controls Average [SD]				NAH T1D		IAH T1D		TFCE-adjusted Z statistic	Effect Size (Cohen's d)	p value (FDR corrected)	Healthy Controls																										Type 1 Diabetes Patients with Normal Awareness of Hypoglycaemia
									Average [SD]		Average [SD]					HC 1	HC 2	HC 3	HC 4	HC 5	HC 6	HC 7	HC 8	HC 9	HC 10	HC 11	HC 12	HC 13	HC 14	HC 15	HC 16	HC 17	HC 18	HC 19	HC 20	HC 21	HC 22	HC 23	HC 24	HC 25	HC 26	Patient 1	Patient 2	Patient 3	Patient 4	Patient 5	Patient 6	Patient 7	Patient 8
	Cerebral Blood Flow	Type 1 Diabetes patients with Normal > Impaired Awareness of Hypoglycaemia	R Thalamus (Primary Motor, Sensory, Occipital, Prefrontal, Premotor, Posterior Parietal, Temporal)	7	7.7343		[8.90]		9.45755	[5.72]	4.70505	[7.35]	56.752	0.722	0.009	18.0524	0.649197	0.614331	15.8889	9.7729	13.7817	2.92378	-1.32068	1.80298	-0.0234184	6.81728	12.839	-4.23134	30.9666	11.7737	11.6059	-2.71114	9.82909	-3.59326	20.5551	12.2298	4.31043	18.2409	-3.02732	1.35869	11.9862	4.70897	-0.424512	4.82996	11.4349	0.110032	13.2372	14.3454	8.72444
			L Thalamus (Primary Motor, Sensory, Occipital, Prefrontal, Premotor, Posterior Parietal, Temporal)	7	6.55771		[6.50]		9.34956	[5.20]	5.17197	[8.21]	48.510	0.608	0.009	16.6137	0.342533	0.941938	13.0557	8.2124	11.9569	-0.896726	-0.414196	2.68648	0.342358	5.22453	14.6825	-1.69447	8.00173	11.1575	12.0158	-2.77361	4.82769	-0.393686	18.3728	11.7881	1.91653	15.4037	6.20594	0.965134	11.9592	5.9708	1.48528	8.96554	9.92266	-1.53132	13.0022	12.3968	4.38054
			L Pallidum (External Globus Pallidus, Internal Globus Pallidus)	2	3.28191		[8.46]		3.80851	[7.69]	-0.714631	[10.95]	38.908	0.478	0.009	10.6974	1.0765	1.36477	6.30736	2.4975	6.48483	6.95116	-2.16455	-0.675148	2.30893	9.86894	7.14405	-1.5316	15.1252	10.2046	7.47573	-4.47435	2.51052	-1.01005	10.2797	4.42814	0.901151	3.73111	-30.1758	2.53149	13.4721	5.60136	-0.647572	1.11362	7.42706	-8.98746	8.06626	2.7268	-1.43173
			R Insular Cortex, R Early Auditory Cortex, R Posterior Operculum, R Somatosensory and Motor Cortex, R Auditory Association Cortex, R Premotor Cortex	18	7.14554		[9.78]		8.26074	[10.31]	2.54284	[12.24]	37.978	0.505	0.009	12.2172	8.69107	8.97345	9.68866	5.2541	12.3326	4.5422	-4.08344	3.69492	9.4456	11.712	9.01309	-1.67837	4.18917	14.3576	14.4914	3.35119	12.574	-7.58847	13.2371	11.9113	-1.54331	14.4385	-10.8615	-9.67286	37.0969	5.01611	-11.667	17.0002	12.8534	-1.14838	20.6241	12.5074	4.32711
			L Striatum (Accumbens, Caudate [limbic, executive], Putamen [limbic, executive, sensory-motor])	6	4.3301		[4.93]		5.75535	[6.37]	1.18395	[7.03]	34.035	0.681	0.011	11.7315	8.92869	4.22796	10.3108	1.25288	8.22303	-1.27685	-0.750647	-0.373962	4.59476	1.21047	5.18349	-3.97161	2.44949	11.1556	9.99934	1.70875	4.69858	-1.18715	10.4782	6.47846	6.46605	10.0965	-6.19314	2.99929	4.14201	4.32054	-1.19233	7.69405	9.82396	-3.00023	12.166	4.63983	-1.25395
			L Insular Cortex, L Auditory Association Cortex, L Early Auditory Cortex, L Temporal-Parietal-Occipital Junction	7	3.50208		[10.85]		4.08551	[11.62]	0.00633281	[13.14]	33.773	0.329	0.009	8.90841	4.91305	2.94008	3.81666	-9.51811	3.70525	-3.19718	-6.45521	-1.85584	2.82156	-2.08777	8.24377	1.95145	33.3167	7.94328	11.3115	-4.64351	4.0394	-9.77024	3.16161	9.84375	-1.89667	0.926649	-6.03907	-6.87583	35.5504	0.28657	-13.9941	5.6844	2.13748	-11.0056	14.1219	10.888	1.39442
			R Striatum (Caudate [limbic, executive], Putamen [limbic, sensory-motor])	4	5.62961		[5.61]		6.35035	[7.23]	0.91708	[6.36]	32.972	0.798	0.013	8.1504	7.244	3.02524	13.1097	0.486408	9.06211	7.69716	1.49619	0.473763	3.20337	5.09967	0.554605	-0.644575	0.461623	11.5683	10.6904	7.55094	6.60066	0.981824	11.7175	9.00477	7.48878	11.496	-8.74337	1.46589	17.1285	7.50746	-5.40362	6.06694	11.7513	-1.86676	13.3119	1.54347	-0.76346
			Diencephalon – Basal Ganglia-Associated Nuclei (L Substantia Nigra, R Substantia Nigra, L Subthalamic Nucleus, R Subthalamic Nucleus)	4	5.96558		[9.69]		5.77239	[7.61]	2.46271	[8.06]	31.053	0.422	0.011	9.85677	3.72504	-2.71587	8.1102	2.24813	9.54682	-4.2068	1.76195	2.57783	0.536365	5.86934	18.334	2.46383	28.8056	2.98794	4.24484	-15.5217	9.47685	-0.30266	12.1765	11.9231	0.817847	21.9054	-3.25993	-1.11865	24.8623	-4.34829	-7.02664	10.5323	3.65326	2.7915	10.439	24.897	-0.232472
			R Pallidum (External Globus Pallidus, Internal Globus Pallidus)	2	3.47433		[7.75]		3.71981	[8.32]	-0.559345	[9.72]	27.442	0.473	0.015	8.06423	4.97908	-1.26872	11.2467	5.75332	5.75967	9.28485	3.04521	1.3264	1.21852	8.36566	10.2452	-1.77991	9.15784	10.0778	5.36358	-4.09425	3.28002	-3.71355	11.9791	5.7421	-3.08702	4.54856	-25.9852	0.0996532	10.7238	6.55633	-2.05777	1.15508	8.17367	0.493218	6.74639	5.00926	-2.38842
			L Amygdala (Lateral Nucleus, Basal Nucleus)	2	-0.622747		[6.07]		-1.62035	[7.68]	-3.73144	[8.70]	17.792	0.257	0.019	-6.51206	-11.8374	8.60114	0.0786867	-2.82607	-2.93803	0.321109	0.793339	-7.60314	0.776263	-2.95298	-3.46698	0.812662	1.39229	4.38516	3.72481	-9.47393	-0.762413	4.08211	8.49877	-0.949656	-1.57072	-3.23885	-3.41013	-8.46714	16.3517	-2.12354	2.19233	-9.94238	3.81479	-3.99273	1.75849	-7.12188	-0.552153
			C Cerebellum (Vermis VI, Vermis crus II, Vermis VIIb)	3	4.02997		[16.81]		1.67383	[12.31]	-7.36048	[18.67]	16.274	0.571	0.033	10.949	7.18662	0.555063	-5.87467	-4.68135	6.47176	3.52624	6.63833	-6.59552	1.83963	3.82327	4.16948	2.42727	70.2101	1.73947	3.53182	-4.82985	-5.04712	1.60938	14.6437	9.21858	-2.17405	-1.7269	-23.2482	-19.0224	29.4396	-2.5849	-0.499888	4.661	9.50822	-13.9493	8.31392	4.60331	-15.3132
			L Somatosensory and Motor Cortex, L Posterior Operculum	3	7.97303		[15.35]		9.91789	[11.54]	4.53385	[12.16]	15.230	0.454	0.033	10.8978	12.8381	9.56363	10.292	8.62402	24.6849	-4.06773	-9.98368	7.10654	14.2511	18.9496	11.4159	-11.5282	52.6195	9.62719	-5.42761	13.633	7.63877	-22.1471	9.81826	9.30726	-3.86726	2.57658	-8.91127	0.976189	38.4111	3.8065	-3.34113	26.3579	7.1187	3.29623	23.8164	6.36453	-6.22021
			R Hippocampus (Head [subiculum])	1	-0.233672		[10.94]		2.43624	[10.47]	-1.52184	[10.71]	14.288	0.374	0.039	-9.08256	-9.05926	-7.10711	-15.3694	-0.395521	-2.45562	-1.48622	1.21037	-9.09497	-1.6116	3.00867	-1.36567	8.29432	15.3147	-2.6276	13.0358	-21.6776	5.62599	-1.42398	4.40946	-10.6337	10.7018	0.44531	-1.05832	-7.52729	33.8545	-2.41812	4.43514	-8.66013	12.5892	-7.42837	12.8038	11.0406	2.46252
			L Lateral Temporal Cortex	2	5.69034		[10.36]		7.38144	[11.85]	1.63261	[15.62]	12.117	0.415	0.035	11.4064	5.04601	10.4269	-1.37452	-1.7837	5.84441	-0.547005	-5.98435	3.18163	2.06174	-3.08683	13.6226	-5.10453	8.08951	15.7094	15.6971	-2.73287	6.11678	-12.6907	18.739	16.4962	1.05909	13.5296	6.55479	-7.98934	35.6616	-3.00989	-2.13811	0.625118	13.6374	-3.41538	14.6438	7.08768	-4.05909
	Supplementary table 5 – Interaction effect of hypoglycaemia × global hormonal response on Cerebral Blood Flow – comparison between Healthy Controls and pooled cohort of Patients with Type 1 Diabetes Mellitus, with adjustment for age and sex as nuissance variables. No statistically significant findings were observed in the analysis of Spontaneous Cerebral Blood Flow Fluctuations. Data presented as…
	Metric	Contrast	Anatomical structures in significant clusters	Seg. Count									TFCE-adjusted Z statistic	–	p value (FDR corrected)	Healthy Controls																										Type 1 Diabetes Patients
																HC 1	HC 2	HC 3	HC 4	HC 5	HC 6	HC 7	HC 8	HC 9	HC 10	HC 11	HC 12	HC 13	HC 14	HC 15	HC 16	HC 17	HC 18	HC 19	HC 20	HC 21	HC 22	HC 23	HC 24	HC 25	HC 26	Patient 1	Patient 2	Patient 3	Patient 4	Patient 5	Patient 6	Patient 7	Patient 8
	Cerebral Blood Flow	Hypoglycaemia × Hormonal Response Healthy Controls vs T1D patients	R Paracentral Lobular and Mid Cingulate Cortex, R Posterior Cingulate, R Superior Parietal and IPS, R Dorsolateral Prefrontal Cortex, R Anterior Cingulate, R Premotor Cortex, R Somatosensory and Motor Cortex, R Inferior Frontal Cortex	30									83.5139	–	0.006	11.8018	8.81735	21.0753	13.4951	5.59916	19.1548	5.25252	-10.2874	5.77204	6.67162	16.1759	7.68131	-6.04486	58.9717	13.9736	0.59182	14.3767	7.77679	-24.4793	11.0351	12.2181	0.482048	1.7655	-14.2837	-10.6444	18.4034	2.71979	-2.58339	23.3898	15.4065	1.71183	25.5264	5.05232	-12.8725
			R Thalamus (Primary Motor, Sensory, Premotor, Posterior Parietal)	4									47.5727	–	0.006	16.1701	0.448241	-2.36914	16.4465	8.96601	11.0818	0.176451	-1.25977	-1.40236	-0.747715	7.91523	8.16267	-5.08224	38.844	7.9369	7.53674	-4.49796	10.6768	-4.43116	19.0568	11.1316	1.10874	17.2231	-2.73771	-0.749818	11.3015	2.92536	-2.59597	1.66662	7.4846	-1.47991	10.3947	13.2225	8.62993
			L Posterior Cingulate, L Paracentral Lobular and Mid Cingulate Cortex, L Premotor Cortex, L Anterior Cingulate, L Superior Parietal and IPS, L Dorsolateral Prefrontal Cortex, L Inferior Frontal Cortex	30									36.6677	–	0.006	15.4654	11.6174	18.7401	9.62355	4.50086	18.3688	-3.24167	-9.38208	5.663	3.38665	14.8713	11.8481	-6.07815	29.8211	14.6965	3.74995	5.59405	8.21641	-23.5513	10.233	8.67744	-1.36654	0.635672	1.84453	-4.7067	40.6239	0.822121	-2.39357	16.5	15.2482	3.20139	23.7335	1.91644	-10.9833
			L Inferior Parietal Cortex, L Superior Parietal and IPS	4									36.2574	–	0.006	10.4151	2.25741	20.3648	6.08999	1.41248	13.572	-12.457	-6.05739	3.63967	-2.59372	15.0877	14.7608	-4.68209	-14.2206	15.1023	3.37145	-7.6437	10.9762	-29.4218	16.5424	14.5239	-4.0249	1.88525	-6.46719	-2.19725	43.7395	-7.15039	-2.66841	19.6954	23.6555	-3.58459	19.1913	14.7007	-6.93448
			C Cerebellum (Vermis crus II, Vermis VIIb)	2									36.0419	–	0.008	9.37889	8.50981	-4.4768	-9.47824	-3.41386	4.33586	0.27129	5.70562	-4.44806	1.48526	5.07842	3.38273	3.1079	81.888	-2.3035	-0.0565548	-7.40968	-6.06984	0.212398	15.2866	7.25275	-1.5226	-6.44039	-15.2867	-23.5175	17.0329	2.03944	-3.53595	4.19988	9.29899	-14.0789	7.90676	3.36898	-16.6434
			L Inferior Parietal Cortex, L MT+ Complex and Neighboring Visual Areas	2									31.641	–	0.008	6.0476	-4.47756	10.5257	10.621	-7.86228	-4.21283	2.25091	-8.03584	2.84689	-0.0811806	-2.58794	25.2499	-8.73713	-95.2671	21.4576	12.2845	0.372463	10.5311	-20.4733	20.8838	14.4544	-3.17665	9.11546	2.4127	-8.89233	-9.77044	-5.85336	-25.7681	1.0365	-1.25484	-4.74613	22.6384	-20.816	-14.6919
			L Thalamus (Primary Motor, Sensory, Premotor, Posterior Parietal)	4									28.7651	–	0.008	14.5441	0.727199	-1.75272	11.8604	5.34974	6.50193	-3.81324	0.0211749	0.907316	-1.36452	7.48824	11.8292	-1.63122	6.95112	7.33868	6.87993	-4.10397	5.14977	-0.249211	15.9179	9.9589	-3.35764	13.0983	5.80514	-1.45341	19.3666	4.15276	-1.05023	6.50308	5.90379	-2.29141	8.53238	12.4541	3.41479
			R Insular Cortex, R Early Auditory Cortex, R Posterior Operculum	7									27.9509	–	0.007	15.5681	4.47691	5.75449	4.98142	6.36783	10.8844	-0.0145215	-5.31031	3.62141	8.72348	11.251	6.14241	-4.00383	-24.0947	16.7706	14.9619	0.900321	13.0941	-7.49657	14.8383	10.7573	3.42058	15.676	-6.97986	-10.2414	30.5355	2.15253	-8.89086	10.4269	11.1396	-1.88441	15.5656	8.65385	5.17093
			L Insular Cortex	2									22.2326	–	0.012	13.5593	2.10908	-2.86436	-0.110723	-7.11219	-0.466215	-11.1271	-7.03522	-4.52506	2.34519	6.72155	2.18716	7.74692	61.1087	8.01782	14.2743	-4.83406	6.32538	-0.408414	13.2767	12.2046	-3.00308	-0.116192	-7.38813	-11.5773	4.15064	-2.84562	-13.3978	6.09598	7.72824	-8.83928	16.7473	10.3821	-0.101887
			R Dorsal Stream Visual Cortex	2									17.5521	–	0.020	7.87063	-4.68946	26.6425	5.41522	-0.842585	-7.1524	6.0015	-4.59821	-0.213753	3.46846	17.896	15.6744	-12.7465	-30.2579	19.2999	7.40546	-17.7176	2.22651	-41.8062	28.2941	17.4538	-7.14103	4.75349	-30.1795	-14.4002	12.9911	-3.95346	-14.693	6.67124	16.5903	13.6108	19.5487	-16.4707	0.722488
			L Cerebellum (Dentate nucleus)	1									13.2599	–	0.022	4.19789	0.0916252	5.57272	1.91151	-0.0620041	-1.1368	-3.25378	-0.471798	-3.79776	2.76468	4.17757	6.66635	-1.52218	73.1893	3.3898	7.0676	5.10149	-3.17744	8.70016	7.53262	10.9416	-2.81627	-0.543175	-9.20113	-17.0317	40.6457	1.34368	13.5818	-1.90577	8.2211	-10.1297	2.39008	-16.7074	-11.7666
			Hypothalamus (Intermediate)	1									11.5092	–	0.015	20.6375	0.416302	-5.70797	0.0802288	13.7783	3.91208	-7.64853	-8.04071	-2.98183	-10.1439	9.35212	7.89875	1.3835	-19.0011	14.4916	7.04609	23.6412	6.01982	-4.72527	5.7063	-13.5912	11.215	-5.43034	6.6148	2.05287	6.8025	10.5979	-12.2546	-12.7866	-1.16562	-2.47947	6.9452	-31.2447	2.79963
			L Amygdala (Lateral Nucleus)	1									8.85797	–	0.033	-4.57342	-9.22442	1.95408	1.27547	-1.49267	-3.59814	1.02144	-0.611942	-7.65391	2.98373	-0.824997	-4.1072	1.71187	-3.60036	0.637762	1.05038	-7.56582	2.54584	2.24624	5.59042	2.36367	-7.13752	-4.82995	-8.77825	-7.77812	27.0011	-6.16482	-2.78544	-8.74064	0.0807724	-1.72523	3.24209	-2.10764	1.24809
	Supplementary table 6 – Interaction effect of hypoglycaemia × global hormonal response on Cerebral Blood Flow – comparison between Patients with Type 1 Diabetes Mellitus with Normal versus Impaired Awareness of Hypoglycaeamia, with adjustment for age and sex as nuissance variables. Data presented as spatial clusters based on anatomical adjacency, with cortical anatomical localisation defined acco…
	Metric	Contrast	Anatomical structures in significant clusters	Seg. Count									TFCE-adjusted Z statistic	–	p value (FDR corrected)	Healthy Controls																										Type 1 Diabetes Patients with Normal Awareness of Hypoglycaemia
																HC 1	HC 2	HC 3	HC 4	HC 5	HC 6	HC 7	HC 8	HC 9	HC 10	HC 11	HC 12	HC 13	HC 14	HC 15	HC 16	HC 17	HC 18	HC 19	HC 20	HC 21	HC 22	HC 23	HC 24	HC 25	HC 26	Patient 1	Patient 2	Patient 3	Patient 4	Patient 5	Patient 6	Patient 7	Patient 8
	Cerebral Blood Flow	Hypoglycaemia × Hormonal Response T1D patients with Normal vs Impaired Awareness of Hypoglycaemia	L Thalamus (Primary Motor, Sensory, Occipital, Prefrontal, Premotor, Posterior Parietal, Temporal)	7									74.2327	–	<0.001	16.6137	0.342533	0.941938	13.0557	8.2124	11.9569	-0.896726	-0.414196	2.68648	0.342358	5.22453	14.6825	-1.69447	8.00173	11.1575	12.0158	-2.77361	4.82769	-0.393686	18.3728	11.7881	1.91653	15.4037	6.20594	0.965134	11.9592	5.9708	1.48528	8.96554	9.92266	-1.53132	13.0022	12.3968	4.38054
			R Thalamus (Primary Motor, Sensory, Occipital, Prefrontal, Premotor, Posterior Parietal, Temporal)	7									74.2327	–	<0.001	18.0524	0.649197	0.614331	15.8889	9.7729	13.7817	2.92378	-1.32068	1.80298	-0.0234184	6.81728	12.839	-4.23134	30.9666	11.7737	11.6059	-2.71114	9.82909	-3.59326	20.5551	12.2298	4.31043	18.2409	-3.02732	1.35869	11.9862	4.70897	-0.424512	4.82996	11.4349	0.110032	13.2372	14.3454	8.72444
			L Dorsolateral Prefrontal Cortex, L Insular Cortex, L Posterior Cingulate, L MT+ Complex and Neighboring Visual Areas, L Inferior Parietal Cortex, L Auditory Association Cortex, L Inferior Frontal Cortex, L Lateral Temporal Cortex, L Medial Temporal, L Premotor Cortex, L Temporal-Parietal-Occipital Junction, L Ventral Stream Visual Cortex, L Anterior Cingulate, L Dorsal Stream Visual Cortex, L Ea…	120									69.0019	–	<0.001	12.7182	4.42953	12.5878	7.7213	0.0754652	11.8134	-1.17789	-6.4161	3.26048	2.7659	5.87623	12.1382	-5.13064	16.5477	12.0977	7.64232	-2.05044	7.8361	-17.3302	15.2721	11.292	-0.498064	4.87243	-3.69473	-4.36874	24.0949	-2.46439	-6.26142	9.93309	11.7905	-0.957592	19.2664	1.93683	-3.53501
			R Dorsolateral Prefrontal Cortex, R Posterior Cingulate, R Inferior Parietal Cortex, R MT+ Complex and Neighboring Visual Areas, R Superior Parietal and IPS, R Inferior Frontal Cortex, R Premotor Cortex, R Insular Cortex, R Medial Temporal, R Auditory Association Cortex, R Dorsal Stream Visual Cortex, R Lateral Temporal Cortex, R Paracentral Lobular and Mid Cingulate Cortex, R Early Auditory Cort…	107									68.6207	–	<0.001	9.96968	4.50657	18.5664	12.3539	3.79184	13.1625	6.84739	-7.32345	4.42619	4.4931	9.53262	13.2283	-5.96162	30.3719	14.3658	6.77865	4.27162	7.90331	-19.969	17.1359	11.863	0.0945475	8.26602	-12.2167	-9.79106	16.8425	-0.923766	-5.45325	13.9499	14.75	1.05064	20.4028	1.57033	-4.97389
			Diencephalon – Basal Ganglia-Associated Nuclei (L Substantia Nigra, L Subthalamic Nucleus, R Subthalamic Nucleus)	3									66.9778	–	<0.001	10.6959	2.68783	-0.315345	6.71712	1.46587	10.5256	-6.06324	-0.146214	2.70002	1.57364	6.34345	17.6025	2.31781	29.4532	2.03441	6.25427	-15.7469	10.4538	-1.99934	11.1295	12.5377	1.83696	22.4075	-2.0666	-2.76886	25.7422	-3.77269	-6.96429	8.8603	2.391	4.57509	9.30366	25.7617	1.3348
			L Cerebellum (Lobule IV, Lobule V, Lobule VI, Lobule crus I, Lobule crus II, Lobule IX, Lobule X, Dentate nucleus, Interposed nucleus)	9									60.6194	–	<0.001	7.28779	8.48844	8.07795	1.89554	0.905182	3.87552	-2.03168	3.18482	-2.45881	1.77236	2.38972	7.51733	2.75745	33.1761	1.72221	5.70489	-0.11359	-0.145153	6.33017	9.97093	13.442	2.36213	4.32356	-17.9408	-16.2037	27.7628	-6.04409	3.14519	2.411	10.2406	-9.59026	10.2039	-2.12621	-8.36278
			R Cerebellum (Lobule IV, Lobule V, Lobule VI, Lobule crus I, Lobule IX, Lobule X, Dentate nucleus, Interposed nucleus)	8									58.5423	–	<0.001	6.55124	10.1897	7.14685	1.67951	-0.296645	3.14047	-1.95273	2.46778	-6.36076	4.36352	2.77815	7.52157	0.65227	38.2998	2.61496	5.94452	-3.5225	-3.8613	6.75914	10.4495	10.3298	2.25079	3.9549	-19.7837	-15.9371	32.5916	-6.71896	4.71094	-1.16428	10.4083	-6.93209	7.91726	-7.6212	-9.26107
			R Pallidum (External Globus Pallidus, Internal Globus Pallidus)	2									58.0978	–	<0.001	8.06423	4.97908	-1.26872	11.2467	5.75332	5.75967	9.28485	3.04521	1.3264	1.21852	8.36566	10.2452	-1.77991	9.15784	10.0778	5.36358	-4.09425	3.28002	-3.71355	11.9791	5.7421	-3.08702	4.54856	-25.9852	0.0996532	10.7238	6.55633	-2.05777	1.15508	8.17367	0.493218	6.74639	5.00926	-2.38842
			L Pallidum (External Globus Pallidus, Internal Globus Pallidus)	2									46.3296	–	<0.001	10.6974	1.0765	1.36477	6.30736	2.4975	6.48483	6.95116	-2.16455	-0.675148	2.30893	9.86894	7.14405	-1.5316	15.1252	10.2046	7.47573	-4.47435	2.51052	-1.01005	10.2797	4.42814	0.901151	3.73111	-30.1758	2.53149	13.4721	5.60136	-0.647572	1.11362	7.42706	-8.98746	8.06626	2.7268	-1.43173
			Brainstem – Reticular and Sensorimotor Integration Nuclei (L Red Nucleus, Mesencephalic Reticular Formation, Periaqueductal Grey Matter, Parabrachial Nuclei, Pedunculopontine Nuclei)	5									41.6561	–	<0.001	9.24056	11.8829	-0.160226	8.31683	2.14089	9.53755	2.47047	1.07799	-0.507083	-0.35697	-4.58889	9.37792	1.67461	33.2923	8.53	4.89518	-8.30002	2.84531	-3.761	9.74252	8.33623	-0.942258	-1.86471	-13.0134	2.13359	26.5493	-6.61415	-4.77832	5.81969	10.3015	1.30803	7.79272	14.3451	-5.86926
			L Hippocampus (Head [CA1, molecular layer, dentate gyrus], Body [molecular layer, subiculum, presubiculum,dentate gyrus])	7									33.9947	–	0.001	4.56276	0.26969	1.25502	0.765667	-3.91193	5.4149	-5.84285	3.94184	-3.62148	-1.50181	0.786281	1.20694	3.47959	6.05921	1.89588	5.01853	-8.37995	4.67323	7.82864	12.1887	-1.64763	4.29016	2.0105	-6.55149	-2.32947	13.7056	-4.31173	-3.00024	-1.72136	13.8452	-9.91292	11.085	6.01093	-3.15905
			C Cerebellum (Vermis VI, Vermis crus II, Vermis VIIb, Vermis VIIIa, Vermis VIIIb, Vermis IX, Vermis X)	7									30.3999	–	<0.001	11.4223	6.29685	3.77158	-2.75968	-4.06088	4.30466	1.60915	6.17141	-6.50732	1.87983	2.51432	5.8604	2.35082	45.8726	-1.80484	2.28529	0.591754	-2.69346	9.42422	12.6824	8.59709	0.405174	0.690022	-28.3216	-29.978	22.5589	0.82789	-2.13368	-0.714122	6.55379	-9.42646	6.62712	-3.46552	-13.4137
			L Striatum (Accumbens, Caudate [limbic, executive, sensory-motor], Putamen [limbic, executive])	6									26.2269	–	0.002	11.9063	7.48398	3.47659	9.40185	1.07999	7.86064	-3.49053	-0.538148	-1.06458	4.95634	-0.408325	4.94961	-4.10478	1.87762	11.7423	10.8842	1.55358	4.36823	-2.99765	8.8987	6.76795	5.92238	9.94174	-3.67576	2.63976	3.88228	2.25386	-0.746739	6.92371	11.8433	-2.41221	11.8747	4.64483	1.07965
			L Amygdala (Lateral Nucleus, Basal Nucleus, Accessory Basal Nucleus, Corticoamygdaloid Transition Zone)	4									25.0306	–	0.002	1.1755	-6.05363	8.84125	-0.316122	-5.34154	-5.05328	-2.53145	-0.301493	-8.45979	0.033195	0.799738	-3.76959	-5.71872	-2.56359	3.38895	2.50981	-3.05779	-6.75518	5.90638	8.22578	-3.80613	1.75951	-0.393536	-1.68298	-7.57644	-3.25145	0.000309467	2.59458	-9.2361	4.17899	-5.65845	-0.968194	-12.5553	-3.38878
			R Amygdala (Lateral Nucleus, Basal Nucleus, Accessory Basal Nucleus, Corticoamygdaloid Transition Zone)	4									17.7216	–	0.005	7.6641	1.96605	4.92909	-0.969193	-3.01129	-5.76401	-0.708402	-0.378311	-9.12586	-0.94971	-0.471497	-2.35447	-2.01867	-5.80413	2.55858	3.45945	-3.61386	-5.71918	-4.85846	10.6068	-5.21284	1.29332	4.16325	-4.48691	-10.2153	5.99498	3.88195	2.04399	-14.443	-1.8485	-5.84613	-0.798792	-11.9519	-2.08102
			R Hippocampus (Head [dentate gyrus], Body [molecular layer, subiculum, presubiculum, dentate gyrus])	5									16.0228	–	0.007	7.06357	4.80027	-1.57073	-3.64604	0.306617	5.61899	1.20234	0.31568	0.00728073	0.392041	0.491237	-3.44399	5.5727	4.64075	6.13563	5.81644	-0.38037	1.33395	12.3032	16.2269	-3.3917	1.22492	5.94361	-8.28843	-3.76293	20.124	-9.37634	-7.56564	-0.208961	18.2166	-11.5923	12.8138	4.03738	-1.17104
			R Striatum (Caudate [executive, sensory-motor], Putamen [limbic])	3									13.3779	–	0.010	12.3073	6.9444	3.8119	13.2546	0.204451	7.48936	8.85571	0.317524	-0.097304	4.80402	4.76661	1.27889	-1.7939	0.265542	11.7127	10.5867	8.5797	5.82234	0.741487	10.7225	10.7889	9.5682	10.9001	-11.1222	3.51414	13.7352	6.46874	-3.4817	4.3003	12.5695	-0.591434	14.0769	-0.310093	1.13633
			Brainstem – Monoaminergic and Arousal Nuclei (Dorsal Raphe, Locus Coeruleus)	2									12.8716	–	0.004	10.6044	8.29973	0.773709	4.20329	-1.59468	9.3178	-4.76928	-6.49416	0.261606	3.15989	-2.2216	9.17569	-7.8098	17.4116	12.2549	6.72023	-8.07384	7.40798	-12.8403	5.07757	13.6726	-2.68257	2.75226	-12.276	2.06806	19.0461	11.1893	-0.90327	-1.27889	5.66781	3.18549	4.8635	5.44034	-6.48938
	Spont. CBF Oscillations		R Paracentral Lobular and Mid Cingulate Cortex, R Superior Parietal and IPS, R Somatosensory and Motor Cortex, R Inferior Parietal Cortex, R Premotor Cortex, R Dorsolateral Prefrontal Cortex	30									43.7766	–	0.022	226.58	-549.713	-186.745	93.1838	-1100.79	-497.227	-1143.06	-477.991	226.654	72.8344	471.867	-2042.84	-162.438	906.09	-394.051	-657.453	-181.604	92.3842	-379.466	-344.656	-1071.69	-122.974	-314.274	-1717.88	169.6	186.108	1072.84	769.788	-531.599	-345.346	-951.925	579.263	-534.621	115.491
			L Superior Parietal and IPS, L Paracentral Lobular and Mid Cingulate Cortex, L Dorsolateral Prefrontal Cortex, L Premotor Cortex, L Somatosensory and Motor Cortex	14									33.9113	–	0.022	301.066	-500.812	-253.113	-289.359	-1004.1	-370.85	-876.544	-627.138	149.57	-13.7899	280.138	-2209.04	-32.8429	195.66	-260.403	-611.486	-113.474	58.8032	-380.399	-342.447	-793.041	-298.736	-677.847	-1334.06	361.808	442.461	1052.76	733.056	-406.162	-435.793	-947.02	628.206	-430.005	-49.4001
			L Cerebellum (Lobule V, Lobule IX, Dentate nucleus, Interposed nucleus)	4									26.1902	–	0.022	172.518	-97.5648	-39.2351	-175.434	-282.096	154.27	39.0685	-81.9879	-17.6377	-223.858	94.5292	-563.957	86.8418	25.8659	-5.96016	-224.999	-227.539	-1.47668	90.7787	-82.4485	-38.7076	59.2278	-113.258	-463.064	-182.756	282.317	511.532	167.227	-260.231	-69.26	-235.044	68.9331	-35.2729	-105.278
			R Ventral Stream Visual Cortex, R Medial Temporal	5									24.3845	–	0.022	108.787	-109.851	-195.665	-218.332	-505.01	45.5927	102.154	45.5002	26.0291	-41.9817	115.827	-907.366	-4.44669	-25.4298	-115.812	-290.797	-43.3931	-47.0289	-18.1988	-247.085	-1.33894	-52.8338	-230.588	-324.964	17.1397	27.1135	672.604	150.432	-340.873	-247.983	-159.407	95.1691	-152.986	-26.2828
			R Cerebellum (Lobule V, Lobule VI, Lobule IX, Dentate nucleus, Interposed nucleus)	5									22.7556	–	0.022	220.891	-115.624	-51.4244	-101.959	-191.572	139.059	95.7178	-69.8776	11.2575	-177.276	132.937	-573.311	75.9604	151.528	-9.62706	-225.079	-201.78	-19.068	96.1817	-159.861	-12.5599	19.1578	-116.977	-382.671	-139.45	213.529	588.845	109.55	-154.231	-111.427	-188.277	108.936	-11.4691	-225.789
			C Cerebellum (Vermis VI, Vermis VIIIb, Vermis IX, Vermis X)	4									19.8125	–	0.032	106.219	-91.909	-55.1296	-289.534	-247.567	120.873	-24.2557	-38.9813	-2.97493	-206.833	113.81	-452.925	66.3525	203.115	-3.48853	-244.923	-195.466	6.39119	52.6143	-168.435	-4.66863	150.823	-83.1399	-501.175	-186.261	287.635	537.296	109.766	-100.476	-104.466	-171.34	127.874	-22.3584	-73.9983
[truncated: 47 more columns]
