# Supplementary material for: Disrupted neurovascular-endocrine coupling in type 1 diabetes with impaired awareness of hypoglycemia
Source: J Clin Invest. 2026 Feb 19;136(8):e199725. doi: 10.1172/JCI199725 (PMC13078881; doi:10.1172/JCI199725)
Supplement: Supporting data values [file jci-136-199725-s205.xlsx]

## Sheet: Figure 1
	Δ Hormonal Levels – (Hypoglycaemia – Baseline)
Group	Cortisol [mg/dL]	Epinephrine [pg/dL]	Norepinephrine [pg/dL]	Glucagon [pg/dL]
Healthy control 1	26.71	439	128	22.05
Healthy control 2	-6	555	140.5	41.15
Healthy control 3	15.65	524.5	97	70.55
Healthy control 4	1.8	850	269	54.45
Healthy control 5	9.25	383.5	101.5	26.6
Healthy control 6	5.05	534	100	14.4
Healthy control 7	5.1	625	251.5	19.65
Healthy control 8	-5.47	130.5	-41	19.8
Healthy control 9	8.4	441.5	89	5.2
Healthy control 10	10.17	281.5	117.5	105.23
Healthy control 11	18.39	960.5	128.5	24.15
Healthy control 12	7.69	218.5	65.5	18.65
Healthy control 13	-1.55	33	13	-1.1
Healthy control 14	14.05	170.5	321.5	32.95
Healthy control 15	17.87	522.5	-31	103.25
Healthy control 16	-8.15	447	90.5	35.5
Healthy control 17	18	573	250.5	70.9
Healthy control 18	13.7	397	34.5	51.78
Healthy control 19	8.8	178	42	43.45
Healthy control 20	8.55	137.5	-56	14.65
Healthy control 21	16.25	233.5	31	28.55
Healthy control 22	6.8	410	89.5	NA
Healthy control 23	7.56	472.5	69	69.73
Healthy control 24	7.64	291	147.5	45.38
Healthy control 25	5.87	373.5	57.5	65.76
Healthy control 26	16.06	840	7	37.1
NAH 1	10.08	402.5	-141.5	5.51
NAH 2	10.7	471.5	34.5	10.2
NAH 3	13.12	869.5	9	16.85
NAH 4	8.86	63	-12	-5.61
NAH 5	16.66	253.5	13.5	11.72
NAH 6	11.9	95	-230	7.87
NAH 7	6.39	471.5	-22	-0.94
NAH 8	-12.54	198	-61	-0.85
NAH 9	2.31	266	35.5	4.5
NAH 10	22.25	626.5	16	31.45
NAH 11	28.7	153.5	89	14.5
NAH 12	0.4	177.5	-88.5	-2.75
NAH 13	7.5	29	55	-4.65
NAH 14	-8.25	527	67.5	3.3
NAH 15	16.6	80	82.5	7.25
NAH 16	14.4	160	-11.5	14.4
NAH 17	0.5	45	-14	7.25
NAH 18	7.45	NA	NA	11.75
NAH 19	4.4	290.5	105.5	NA
NAH 20	0.64	670.5	117.5	15.86
NAH 21	10.79	492.5	96.5	1.44
NAH 22	26.72	900	58.5	12.04
NAH 23	-7.25	334	95	9.27
NAH 24	-0.44	90	45.5	6.26
NAH 25	6.78	106.5	-55	-2.06
NAH 26	13.17	336	95	3.94
NAH 27	0.07	295	113	12.19
NAH 28	3.41	103	-46	3.34
NAH 29	-4.83	403.5	30	9.25
NAH 30	-0.48	234	51.5	6.19
IAH 1	-0.06	42.5	15	-18.62
IAH 2	-3.65	19	-71.5	-11.2
IAH 3	-9.4	371	-76.5	5.29
IAH 4	-4.19	94.5	30	1.7
IAH 5	0.46	92.5	-128.5	0.28
IAH 6	-2.1	104.5	-82	-6.3
IAH 7	5.4	178.5	57	-3.4
IAH 8	-3.33	48.5	-18	-5.05
IAH 9	12.25	525	43	-12.54
IAH 10	10.64	131.5	-115	1.51
IAH 11	10.26	240.5	112.5	-6.34
IAH 12	3.92	384.5	94.5	-14.26
IAH 13	4.11	448	-191.5	9.45
IAH 14	3.05	188.5	98.5	3.19
IAH 15	-1.01	107.5	147	-5.07
IAH 16	-9.98	47	259.5	-14.14
IAH 17	-0.44	140.5	-8	-11.02
IAH 18	-10.26	169.5	49.5	-3.75
IAH 19	6.95	191.5	216.5	-7.54
IAH 20	11.23	658.5	-17.5	-3.06
IAH 21	10.17	268	46.5	11.2
IAH 22	0.41	241	111	-2.76
IAH 23	-1.43	36.5	-39	-9.48
IAH 24	16.2	462	42.5	NA
IAH 25	13.42	558.5	-48.5	18.81

## Sheet: Figure 2C
	Δ CBF [ml/100 mg/min] (Hypoglycaemia - Euglycaemia)	Δ Hormonal Levels – (Hypoglycaemia – Baseline)
Group		Cortisol [mg/dL]	Epinephrine [pg/dL]	Norepinephrine [pg/dL]	Glucagon [pg/dL]
Healthy control 1	12.74	26.71	439	128	22.05
Healthy control 2	6.85	-6	555	140.5	41.15
Healthy control 3	15.49	15.65	524.5	97	70.55
Healthy control 4	8.71	1.8	850	269	54.45
Healthy control 5	3.79	9.25	383.5	101.5	26.6
Healthy control 6	15.36	5.05	534	100	14.4
Healthy control 7	2.85	5.1	625	251.5	19.65
Healthy control 8	-5.87	-5.47	130.5	-41	19.8
Healthy control 9	5.09	8.4	441.5	89	5.2
Healthy control 10	5.26	10.17	281.5	117.5	105.23
Healthy control 11	10.05	18.39	960.5	128.5	24.15
Healthy control 12	7.63	7.69	218.5	65.5	18.65
Healthy control 13	-6.05	-1.55	33	13	-1.1
Healthy control 14	17.92	14.05	170.5	321.5	32.95
Healthy control 15	12.31	17.87	522.5	-31	103.25
Healthy control 16	4.5	-8.15	447	90.5	35.5
Healthy control 17	6.65	18	573	250.5	70.9
Healthy control 18	8.58	13.7	397	34.5	51.78
Healthy control 19	-16.02	8.8	178	42	43.45
Healthy control 20	13.01	8.55	137.5	-56	14.65
Healthy control 21	10.55	16.25	233.5	31	28.55
Healthy control 22	0.39	6.8	410	89.5	NA
Healthy control 23	6.29	7.56	472.5	69	69.73
Healthy control 24	-2.77	7.64	291	147.5	45.38
Healthy control 25	-4.79	5.87	373.5	57.5	65.76
Healthy control 26	27.26	16.06	840	7	37.1

## Sheet: Figure 3C
	Δ CBF [ml/100 mg/min] (Hypoglycaemia - Euglycaemia)
Group	Insular cortex	Striatum	Thalamus
Healthy control 1	12.22	9.94	17.33
Healthy control 2	8.69	8.09	0.5
Healthy control 3	8.97	3.63	0.78
Healthy control 4	9.69	11.71	14.47
Healthy control 5	5.25	0.87	8.99
Healthy control 6	12.33	8.64	12.87
Healthy control 7	4.54	3.21	1.01
Healthy control 8	-4.08	0.37	-0.87
Healthy control 9	3.69	0.05	2.24
Healthy control 10	9.45	3.9	0.16
Healthy control 11	11.71	3.16	6.02
Healthy control 12	9.01	2.87	13.76
Healthy control 13	-1.68	-2.31	-2.96
Healthy control 14	4.19	1.46	19.48
Healthy control 15	14.36	11.36	11.47
Healthy control 16	14.49	10.34	11.81
Healthy control 17	3.35	4.63	-2.74
Healthy control 18	12.57	5.65	7.33
Healthy control 19	-7.59	-0.1	-1.99
Healthy control 20	13.24	11.1	19.46
Healthy control 21	11.91	7.74	12.01
Healthy control 22	-1.54	6.98	3.11
Healthy control 23	14.44	10.8	16.82
Healthy control 24	-10.86	-7.47	1.59
Healthy control 25	-9.67	2.23	1.16
Healthy control 26	37.1	10.64	11.97
NAH 1	5.02	5.91	5.34
NAH 2	-11.67	-3.3	0.53
NAH 3	17	6.88	6.9
NAH 4	12.85	10.79	10.68
NAH 5	-1.15	-2.43	-0.71
NAH 6	20.62	12.74	13.12
NAH 7	12.51	3.09	13.37
NAH 8	4.33	-1.01	6.55
NAH 9	19.46	17.95	20.13
NAH 10	-16.44	-12.52	-1.83
NAH 11	13.84	8.68	17.46
NAH 12	24.59	11.32	11.28
NAH 13	21.44	4.94	10.46
NAH 14	1.89	4.25	9.03
NAH 15	20.51	2.06	8.06
NAH 16	5.96	5.81	5.8
NAH 17	2.28	5.3	7.45
NAH 18	-8.12	-0.21	11.94
NAH 19	5.43	2.09	16.59
NAH 20	4.88	10.45	7.58
NAH 21	15.88	14.82	6.87
NAH 22	-4.48	4.32	4.1
NAH 23	14.86	3.25	15.43
NAH 24	1.11	5.69	10.2
NAH 25	8.01	10.42	8.94
NAH 26	19.39	16.58	16.65
NAH 27	16.01	12.25	16.73
NAH 28	8.87	5.93	5.68
NAH 29	12.31	15.05	8.63
NAH 30	0.63	0.49	9.15
IAH 1	16.32	7.09	12.73
IAH 2	-10.67	-6.08	-8.54
IAH 3	20.92	6.11	10.68
IAH 4	-15.32	-7.36	-4.92
IAH 5	8.18	8.33	10.96
IAH 6	-0.6	0.45	12.81
IAH 7	-0.62	-1.47	0.41
IAH 8	-12.92	-3.89	0.15
IAH 9	1.73	8.83	14.73
IAH 10	8.69	-1.68	8.01
IAH 11	0.99	4.36	9
IAH 12	17.49	12.17	15.14
IAH 13	17.37	10.1	17.61
IAH 14	0.02	5.7	10.04
IAH 15	19.02	-7.99	-7.88
IAH 16	-8.99	-6.72	-1.76
IAH 17	9.4	-3.2	-6
IAH 18	-22.13	-8.11	0.77
IAH 19	-14.13	-0.24	-1.32
IAH 20	19.51	7.69	11.12
IAH 21	8.14	4.31	6.89
IAH 22	-6.4	-2.82	1.11
IAH 23	6.45	4.36	9.2
IAH 24	-3.41	-6.24	-2.14
IAH 25	4.54	2.55	4.67

## Sheet: Supplementary figure 3
Group	Glucose1 -10	Glucose1 -5	Glucose1 5	Glucose1 10	Glucose1 15	Glucose1 20	Glucose1 25	Glucose1 30	Glucose1 35	Glucose1 40	Glucose1 45	Glucose1 50	Glucose1 55	Glucose1 60	Glucose1 65	Glucose1 70	Glucose1 75	Glucose1 80	Glucose1 85	Glucose1 90	Glucose1 95	Glucose1 100	Glucose1 105	Glucose1 110	Glucose1 115	Glucose1 120	Glucose1 125	Glucose1 130	Glucose1 135	Glucose1 140	Glucose1 145	Glucose1 150
Healthy control 1	92	90.5	96.5	100	103.5	113.5	115.5	110	102	100.5	90.5	80.5	73.5	64.5	62	63.5	62.5	55	49.5	47.5	47.5	48	49.5
Healthy control 2	97.5	97	97	95.5	91.5	81.5	81.5	82.5	94.5	103.5	104	92	79.5	67	67.5	67	64.5	54	49	50	52.5	56
Healthy control 3	99.5	97	97	93	86	79	79.7	80.3	93.5	102	97	95.7	92.3	86.3	84.5	91	93	93.7	76.7	67.7	66	61	56.7	55	49	46.3	43.5
Healthy control 4	102.5	99.5	100.5	101.3	102	105	108.7	107.5	101.5	98	93	87.3	83	88.5	91	93	92.7	86	81.3	74.5	67.7	62	58	57	51.5	48.5	45	45.3	49.5
Healthy control 5	97.3	96.5	97	94	91.5	94.3	89.5	80.7	81	80.7	82	96.5	105	106	107.5	91.5	75.5	64.5	55	69.3	65	62.5	57.5	46.5	42.5	42.5	53.5
Healthy control 6	100.7	100.5	98.5	97.5	99.7	91	88	90	85.5	80.5	88	104.5	85.5	80.3	81.7	73	62	54.5	48	42.5	45.5	48.5
Healthy control 7	101	105.5	70	58.5	60	65.3	89	91	85	87.5	99	103	108.5	103	100.5	94	91	90	83.5	74.7	65	61	65.3	68	59	52.5	47.3	41	39
Healthy control 8	92	89	90	88	95.3	103.5	106.3	95.5	94	89.5	87.3	80.5	82	93	90.5	82.5	75	73.5	75.5	73.5	58.7	49	45.5	50.5	53	47
Healthy control 9	97	99.5	94	95.5	103	114	122	136	123	105.5	94	92	93	83	72.5	68.5	63.6	57.5	48	44	42.5	47.5	46.5	57.5
Healthy control 10	102.5	85	95	92	112.5	110	111.5	108	99.3	97	95	87	86.7	90.3	80.7	77.3	71.3	67	57	63.7	63.3	57	56	52.5	52	54
Healthy control 11	91.5	93	98	98.5	100	102	101	98.5	90.7	91	89.5	90.5	93	95	84	75.5	73	66.5	61	54.3	54	58	63.5	60	60	60	56.5
Healthy control 12	81.5	95	83	96.5	100	103	108	112	113.5	108.5	101	101	93.5	89.5	85	79.5	74	67	64	63.5	60	55	48.5	44.5	44	46
Healthy control 13	95	92	88	80	81.5	91.3	95.5	123	121	120.3	110.3	113.5	107.5	105	95	88	73	69.5	68	68	55.7	58	57.5	41.3	43.5
Healthy control 14	88.3	93.5	87	77.5	101	111	112	112	108.5	105.3	93	83	76	73	73	85	97.3	100.5	101	104.5	103	93	94.5	95	92	82	69.3	64.5	58.5	44	40.5	45
Healthy control 15	90	88.5	90.5	88.3	85	95	96	94	90.5	87	89	96.3	88.5	83.7	75			65.5	64.5	67.5	65.5	67.5	64	57.5	46.5	45.5	46.5	49	49.5	56
Healthy control 16	103.5	104.5	100	100.5	100.5	95	89	85.3	93	105.5	102.5	97.5	93.5	86	73.5	65	61	65	68.5	74.5	77	55.5	43	44	52	58.5	58.5
Healthy control 17	95.3	93.5	93.5	93	101.5	104.5	110	101	83.3	91.7	100.5	98.5	93	96.7	102.5	102.5	92	84.7	76	71	66.5	61	60	55.5	55.5	55.5	49.7
Healthy control 18	96	97.5	94	91.5	101.5	98.7	93	86.5	88	89	89.5	86.5	91.7	102	108	91.7	88.3	80	77	74.5	65.5	66	75.5	58	43	35.5	44.5	47.5	50
Healthy control 19	97.5	98.7	95	92.3	95.5	99.5	100	108	112	116	115.5	109.5	103	99	89.7	82	75	68	63	64.5	61	50	41	47	53	55
Healthy control 20	99	92	94	96.5	85.5	90.3	103.7	108	110	109.5	104	97	97.5	95.5	95.7	89.5	79	75.5	64.3	63.7	64	62.5	56.3	48.7	41.5	38	46	40.3	43.5
Healthy control 21	98	95.7	100	95	96.7	100.5	98.7	97.3	92.3	92.3	89.5	91.7	93	93	90.3	81.5	77.5	68.5	63		61.5	55	51	46	49	52.5	56.5
Healthy control 22	104	104	104.5	99	93.5	91.5	86.5	87	95	99.5	93	89.5	82	71.7	66	69.5	66.5	63.5	56.5	51	54.5	55
Healthy control 23	95.5	97	93	100	100.7	93.5	89.5	87	91	97	97.5	99.5	97.5	80	75.5	73.5	71	66	55.5	46.5	38	35.5	39	45.5
Healthy control 24	101	98	96.5	97	100.5	104	98	88	76	79.5	78	93.5	100	98	99.7	84	73.5	72.5	70	67	66	48	46	53.5	55.5
Healthy control 25	86	82	83	83.5	83.5	78.5	83	83.5	87	87	84.5	87.5	84.5	80.5	70	59.5	59	52.7	44	44
Healthy control 26	99	96	96.5	98	103.5	103	105.5	100	100.5	88.5	78.5	67	61.5	55	58	55	56	55	52.5	48	46.5	48	52
NAH 1	114.67	123.5	124.5	117	109	98.5	93.5	97.5	93.5	81	70	59	51.5	55.5	56	54	54	53
NAH 2	79.5	69	82	89	88	86.5	86	93	94	95	92.5	100.5	104.5	89	77.5	62.5	61	63.5	73	67	63	55.5	52	51.5	49	47.5	50
NAH 3	98	91.5	88.5	89.66	92	88	103.3	106	109.5	106	104.5	96	89	79	67.5	61	53.7	45.5	44	45.5	48
NAH 4	91	84.5	115.5	117	121	122	116.5	99.5	87.5	86.5	87.5	87.5	89.5	81	69	58	58	60	55	47.5	41	36.5	47.5	58.5
NAH 5	94	98	107	97.5	95.3	104	110.5	112	111	114.7	103.5	87.7	67.3333	59	64	71	65	55	44	40.5	41.3	47.5	48.5	55
NAH 6	130	125.5	99.3	90	83	90.7	93	108.5	117.5	114.5	115.5	116	105.5	91	92	94	90.5	85	72.5	63.5	63.5	63.5	59.5	62.5	43.5	43.5	52	58	79
NAH 7	95.5	86.5	76	74	78	83	92	98.5	99.5	104	106.5	108.5	83	68.5	60.5	66	73.5	73	61	56.5	52	50.5	43.5	39.5	40.5
NAH 8	94	92	88.7	87	91	94	95.5	100	100.7	103.3		77	68	68	72	73.5	66.6	56.5	50.5	46.5	44.5	46.7	51	51
NAH 9	115	99.6	97.7	99	99	103.5	107.5	111.5	100.7	103	102.5	96.5	84.5	80.5	73.5	69.5	65.5	64	55	47.5	41.5	41	43.5	45.5	64.5
NAH 10	174.7	166.5	158.5	149.5	144.5	137.3	132.5	122.5	116.5	111	102	94.5	86	81.5	75	66	45	64.5	62	57.5	56	51.5	50.5	55.5	57.5
NAH 11	95.3	88	86	91	99	100	105	103.3	107.5	105.5	93.5	80.3	74	70.5	76.3	77.3	70.5	64	57.5	52	51	50.5	55	53.5	60
NAH 12	112	114	104.3	92	83.3	96	95.3	97	97	102.3	103.5	105	99	90.3	86	78	71.5	65.5	59.5	55.5	50.5	42	36	37	46	49.5
NAH 13	97	84.7	81.5	80	80.5	89	96.5	102.5	106	105.5	112.5	106	92.5	78.5	59.5	64	71.5	75.5	70	60	50	53	53.5	55.5	51.5	44.5	61
NAH 14	125.5	127	97.3	93.5	83.3	82.3	85	89.3	95	100	98	105.5	103	96.5	90.5	82	72.5	71.5	70.5	68	60.5	55.5	50.5	45	46	47	65
NAH 15	165	149.5	110.5	95	103.5	105	104.5	109	106	102	96.5	89.5	87	89	86	70.5	65	59	52.5	51	55.5	49.3	47.5	45
NAH 16	132.5	126.5	92.7	73.7	91	93	100.5	101	104.7	111.5	116.5	111.5	93	75	78	75.5	62.5	47.5	54.5	56.5	39.5	52.5	56	74.5
NAH 17	185	170	141	138	124.5	125	110.5	104.5	106.5	107	103.5	94	96	85.5	77.3	71	68.7	67.5	62	55.5	52	46	44.5	45	45
NAH 18	118.5	103	91	89.5	90.7	93	88	86	98.5	101.5	101	102	87.5	78.5	83	82	74.5	69	69	66	53.5	49.5	49	45.5	43.5	40	43.5
NAH 19	151.5	163	171.3	158.6	163	169.3	155.5	148	140.7	127.5	113.3	106.7	107	101.3	93	81	74.5	69.5	61	58.5	54	55.5	55	43	36.5	42.5	50.5
NAH 20	142.5	130.5	102	102.5	110	110.5	114	107.5	102	104	87.5	74.67	81.5	70.5	64.5	61.5	60	54	47.5	41	42	44	45.5	50
NAH 21	128	128	121.7	116.5	115.7	112.8	109.7	97	89.7	94.3	96	93	93	90	82.5	72.5	63.5	59	58	57.5	52	48.5	45	45	46	53
NAH 22	148	127	112	102.5	99	94	87.5	85.5	85	83	77	73	76	73	68	69.5	71	67.5	61.5	56.5	58	58	58.5	57
NAH 23	140	129.5	119.3	105.3	101.7	94	89	90	88	90	94	86.5	78.5	69	63	60	56	56.5	53	51	47	48	47.7	47.5
NAH 24	145.7	135.5		97	101.5		84.5	77	76	79.5	86.5	92	96.5	92.5	82.5	79	78.5	68.5	59	56	51.5	50	56	57.5
NAH 25	174.5	166.5	136	127	110.5	102.5	93	89.5	91.5	91	82	69	58	47.3	48	48	46.7
NAH 26	115	106	87	86.5	86.3	86	93	101.3	103	103.5	102	96	94.3	84.7	74.5	69.5	66.5	60	55	54.5	53.7	49	46
NAH 27	145.5	141.5	130.5	124.5	115.5	103.5	97	94	94.5	92.5	96	97	90.5	75	68	69	68	64.5	63	53	48	47.5	49	53.5
NAH 28	111.5	105.3	88.5	87.5	86.5	88	88.5	90.5	97.5	88	83	74.5	66.5	61	57.5	58.5	56.5	52.5	50	51	55.5
NAH 29	151	137	127	117.5	109.5	100.5	93	89	87.5	90.5	91.5	89.5	86.5	81.5	75.5	68	64	62.5	61.5	54.5	46.5	47.5	52.5	51.5
NAH 30	124	121	106.5	105	98	96.5	93.5	95.5	92	93	88.5	84.5	73.5	68	67.5	60.5	59.5	57	44.5	46	52.5	53
IAH 1	137.5	139	127.5	122.5	115.5	105	107.5	104	105	103.5	102	97	92	85.5	80.5	79.5	80	70	62	54	49	49	46	45.5	44.5
IAH 2	80.5	75	90	93.5	88	88	80	62	56	57	57	55.5	51	51
IAH 3	155.667	129.333	114	112.5	101	103.5	103.5	98.3333	95	92	93.5	93.5	96.6667	95.3333	100.667	102.333	94.6667	72	72.5	72	68.5	59.5	52.5	48.5	44	40
IAH 4	96.5	90.5	72.5	117.5	124.5	124	126.5	120.5	108	97.5	101	101.333	106.5	93	81.5	80.5	69.5	67.5	59.5	53	49	46	42	81.7	60	92.5	11.5	107.5	80.5	81	68	61.5
IAH 5	138.5	129.3	79.5	72	61.5	60.33	63	73	97	113	106	104.7	102.5	92.5	94.5	118.3	87.7	80	61	52	44	46.5	48	45
IAH 6	101	116.7	117.3	114	107	100	94.5	88	86	96	93	86.3	88	80	85.3	84	70	71	72	71.5	72.7	67.5	64	54	59	52.7	47	44	46.3	42
IAH 7	123	114.5	102	93.5	89	87.3	90.5	96.7	101	98.5	107.5	110	100.5	92	82.3	74.5	66.5	70	67.5	64	55	52	49.3	47	42.5	39.5	46
IAH 8	100.5	109	113.5	110	119	109.3	101.6	98	91	97	98	95.5	92.6	91.6	81	71	65.3	65.6	62	59	52	50	46	44	43	39.5
IAH 9	114.5	110	91.5	84.5	97.5	104.5	99	92	94.5	90.3	98	98.3	94.3	88	71	67	69.7	65.5	65.5	60.7	44	43.5	49.3	56	54.5
IAH 10	97.5	95	95.5	103	110.5	109	108	105.5	99	93	84	78	71.5	72	66	62	58	51	47		49
IAH 11	117.7	99.5		103	107.5	109.5	109.5	110.5	106	99	93.3	90.3	87	81	75	66	60	61.5	61	60.3	59.5	53	46	49	50.5	51.5	53	62.7
IAH 12	131.7	126	106.3	95.7	100	100.5	100	99.5	99	96.7	96.7	97.5	80.5	74	69.7	65.7	61.5	51.5	45.7	44	46	56
IAH 13	154	139.5	127	90.5	84.5	119	111.7	110.7	110	97.5	89.5	87.5	82.5	80.5	70.7	65.5	45.5	42	55	61.5
IAH 14	146	124.5	119.5	124.5	124	118	106.5	99	89.5	85	89.5	85	74	60.5	56	61	66.5	57.5	46.5	44	54
IAH 15	174	174	144.5	132.5	117.5	111.3	105	104	96	85	77	69	67	63	58.5	53	46.5	44	43.3
IAH 16	167	154.5	120	101		74	80.5	82.7	87	101	99.5	99.5	102	110.5	98	83.7	78	81	80	71	61	56.7	55.5	48	46.7	43
IAH 17	129.5	134	130	132.5	128	125.5	126	126	120	111	105.5	95	85.5	82	78	72	63.5	57	57	52	46	46.5	47.5
IAH 18	123	118	101	112.7	111	104.5	99	93	89.7	86	86.5	85	73.5	63	68.5	69	71	57.5	48.5	45	49.5	46
IAH 19	122.7	118	106	101	104	101	98.5	96.5	93.5	91	87	84	83	69	57	55.5	50	43	46	52.5
IAH 20	125	114.5	97.3	88.5	86.5	86	87.5	87.5	89.5	93.5	91.5	93	77.5	73	69	63.5	56.6	47	40.5	42.5	45	49.5	58
IAH 21	126.5	116.5	103	95	99	98	98.7	98	98	94.5	92	91.5	74.5	70	71.5	64	58	55	45.5	39.5
IAH 22	92	92.5	91	97.5	101.5	103	105	100	99	97.5	94	85.5	80	73	67	60.5	58	52.5	46	44	46	47.5	54
IAH 23	125.5	128	131	113	107.5	100.5	96	91	86.5	84.5	86	90	86	82.5	80	77	68.5	64.5	64.5	62.5	63.5	57.5	52	49.5	47	48.5	48	54.5
IAH 24	131.5	130	126.5	128	125	116.5	110.3	99.5	94	93	89	87	76.5	77	72	67	59.5	59	59.5	58	57.5	54		59
IAH 25	145	143	155	149.5	147.5	131.5	122.5	114	109	98.5	92	91	81.7	70.5	66	63	59	56.5	52	47.5	46.5	48.5	49.5	51

## Sheet: Supplementary figure 4
	Δ Symptom Score (Hypoglycaemia – Euglycaeamia)
Group	Total	Adrenergic	Neuroglycopenic
Healthy control 1	21	15	6
Healthy control 2	23	16	7
Healthy control 3	NA	NA	NA
Healthy control 4	6	2	4
Healthy control 5	22.5	12.5	10
Healthy control 6	25	15	10
Healthy control 7	20	13	7
Healthy control 8	11	4	7
Healthy control 9	27	9	18
Healthy control 10	13	8	5
Healthy control 11	14.5	6.5	8
Healthy control 12	23	15	8
Healthy control 13	21	12	9
Healthy control 14	10	10	0
Healthy control 15	26	16	10
Healthy control 16	15	11	4
Healthy control 17	46	25	21
Healthy control 18	1	1	0
Healthy control 19	30	22	8
Healthy control 20	24	12	12
Healthy control 21	47	19.5	27.5
Healthy control 22	15.5	9	6.5
Healthy control 23	13	7	6
Healthy control 24	20	16	4
Healthy control 25	-4	-7	3
Healthy control 26	30	14	16
NAH 1	NA	NA	NA
NAH 2	23	16	7
NAH 3	29	15	14
NAH 4	24	11	13
NAH 5	20	13	7
NAH 6	NA	NA	NA
NAH 7	NA	NA	NA
NAH 8	14	9	5
NAH 9	24	14	10
NAH 10	43	25	18
NAH 11	38	20	18
NAH 12	40	20	20
NAH 13	-2	0	-2
NAH 14	16	12	4
NAH 15	17	11	6
NAH 16	26	15	11
NAH 17	13	6.5	6.5
NAH 18	16	10	6
NAH 19	14	11	3
NAH 20	29	17	12
NAH 21	28	17	11
NAH 22	37	22	15
NAH 23	29	22	7
NAH 24	24	17	7
NAH 25	5	2	3
NAH 26	46	26	20
NAH 27	22	15	7
NAH 28	23	14	9
NAH 29	36	18	18
NAH 30	26	14	12
IAH 1	4	4	0
IAH 2	37	13.5	23.5
IAH 3	4	2	2
IAH 4	29	16.5	12.5
IAH 5	-1	-1	0
IAH 6	2	2	0
IAH 7	13	5	8
IAH 8	4	1	3
IAH 9	36	20	16
IAH 10	4	3	1
IAH 11	40	27	13
IAH 12	21	16	5
IAH 13	-1	-1	0
IAH 14	21	14	7
IAH 15	37	14	23
IAH 16	25	11	14
IAH 17	2	3	-1
IAH 18	19	12	7
IAH 19	35	20	15
IAH 20	20	8	12
IAH 21	32	20	12
IAH 22	21	10	11
IAH 23	-3	1	-4
IAH 24	32	21	11
IAH 25	7	2	2
